# Supplementary material for: Adrenal and metabolic hormones demonstrate risk–reward trade-offs for African elephants foraging in human-dominated landscapes
Source: Conserv Physiol. 2024 Aug 2;12(1):coae051. doi: 10.1093/conphys/coae051 (PMC11295215; doi:10.1093/conphys/coae051)
Supplement: Web_Material_coae051 [file web_material_coae051.zip]

Archive with 2 entries (2 files):
- stress_data_revised.csv
- Supplementary list of tables.pdf
