# Supplementary material for: Adrenal and metabolic hormones demonstrate risk–reward trade-offs for African elephants foraging in human-dominated landscapes
Source: Conserv Physiol. 2024 Aug 2;12(1):coae051. doi: 10.1093/conphys/coae051 (PMC11295215; doi:10.1093/conphys/coae051)
Supplement: Web_Material_coae051 [file web_material_coae051.zip › stress_data_revised.csv]

Serial Number	Latitude	Longitude	Date	Time_dropped	Time_collected	Sex	Age_group	Body_condition	Location	Land_use_type	Season	Temporal_gland	Group_size	Livestock_within_500m_radius	Fecal_consistency	Elephant_ID	Collectors	Comments	Weight	Dilution_T3	Concentration_T3	fT3	Dilution_Cort	Concentration_Cort	fGCM	NDVI
Sera_005	1.124285	37.841197	18-Mar-22	18:15	18:30	Female	Adult	2.5	Namunyak conservancy	Community conservancy	Dry Season	No	5	No Livestock	Solid	F4.07	ML/SDL/JP/SO	N/A	0.52	20	30400	58.46153846	4	9640	7.415384615	0.2097
Sera_006	1.124285	37.841197	18-Mar-22	17:58	18:34	Male	Juvenile	3	Namunyak conservancy	Community conservancy	Dry Season	No	5	No Livestock	Running	F4.07.22	ML/SDL/JP/SO	Week old calf	0.5	50	30300	151.5	4	23800	19.04	0.2097
Sera_009	1.130821	37.859118	21-Mar-22	15:31	16:42	Female	Adult	2	Namunyak conservancy	Community conservancy	Dry Season	Yes	9	No Livestock	Solid	F7	ML/SDL/JP/SO	N/A	0.51	20	51010	100.0196078	4	15090	11.83529412	0.18
NAM_001	1.009898	37.385794	23-Mar-22	18:38	09:00	Male	Sub-Adult	2	Namunyak conservancy	Community conservancy	Dry Season	Yes	21	High Livestock	Solid	N1.14	PO/CL/JP/SO	Collected the following day	0.52	20	91710	176.3653846	4	13230	10.17692308	0.3254
NAM_002	1.009898	37.385794	23-Mar-22	18:42	09:04	Female	Juvenile	2.5	Namunyak conservancy	Community conservancy	Dry Season	Yes	21	High Livestock	Solid	N1.17	PO/CL/JP/SO	Collected the following day	0.48	20	27710	57.72916667	4	13030	10.85833333	0.3254
NAM_003	0.995817	37.407022	24-Mar-22	10:38	14:44	Female	Sub-Adult	3	Namunyak conservancy	Community conservancy	Dry Season	No	17	High Livestock	Solid	N2.15	PO/CL/JP/SO	N/A	0.51	20	42840	84	4	5949	4.665882353	0.3278
NAM_004	0.995817	37.407022	24-Mar-22	11:10	14:44	Male	Juvenile	3	Namunyak conservancy	Community conservancy	Dry Season	No	17	High Livestock	Mid-solid	N3.16	PO/CL/JP/SO	N/A	0.49	20	83320	170.0408163	4	3942	3.217959184	0.3278
NAM_005	0.99575	37.407826	24-Mar-22	11:23	11:56	Female	Juvenile	3	Namunyak conservancy	Community conservancy	Dry Season	No	27	High Livestock	Solid	N4.17	PO/CL/JP/SO	N/A	0.5	50	20460	102.3	4	7842	6.2736	0.399
NAM_006	0.99575	37.407826	24-Mar-22	11:37	11:56	Female	Adult	3	Namunyak conservancy	Community conservancy	Dry Season	No	27	High Livestock	Solid	N4	PO/CL/JP/SO	N/A	0.5	20	40140	80.28	4	14500	11.6	0.399
NAM_007	0.99575	37.407826	24-Mar-22	11:37	11:56	Male	Juvenile	3	Namunyak conservancy	Community conservancy	Dry Season	No	27	High Livestock	Solid	N5.19	PO/CL/JP/SO	N/A	0.48	20	30380	63.29166667	4	5117	4.264166667	0.399
NAM_008	0.99575	37.407826	24-Mar-22	12:42	12:59	Female	Adult	3	Namunyak conservancy	Community conservancy	Dry Season	Yes	27	High Livestock	Solid	N6.08	PO/CL/JP/SO	N/A	0.49	20	17560	35.83673469	4	6919	5.648163265	0.399
NAM_009	0.99575	37.407826	24-Mar-22	12:42	12:59	Female	Sub-Adult	2.5	Namunyak conservancy	Community conservancy	Dry Season	No	27	High Livestock	Solid	N6.18	PO/CL/JP/SO	N/A	0.52	20	29980	57.65384615	4	8171	6.285384615	0.399
NAM_010	0.995817	37.407022	24-Mar-22	13:19	14:28	Female	Sub-Adult	3	Namunyak conservancy	Community conservancy	Dry Season	No	18	High Livestock	Solid	N6.14	PO/CL/JP/SO	N/A	0.5	20	44260	88.52	4	12340	9.872	0.3278
NAM_011	0.995817	37.407022	24-Mar-22	13:57	14:23	Female	Adult	3	Namunyak conservancy	Community conservancy	Dry Season	No	18	High Livestock	Solid	N7	PO/CL/JP/SO	N/A	0.52	20	44470	85.51923077	4	7666	5.896923077	0.3278
SNR_001	0.577023	37.553523	27-Mar-22	17:21	17:26	Female	Adult	2.5	National reserves	National reserve	Dry Season	No	2	Low Livestock	Solid	M23.9109	CL/GC/JP/SO	N/A	0.49	20	16650	33.97959184	4	4960	4.048979592	0.205
SNR_002	0.577295	37.551029	27-Mar-22	17:40	17:47	Female	Juvenile	2.5	National reserves	National reserve	Dry Season	No	3	Low Livestock	Solid	M23.910316	CL/GC/JP/SO	N/A	0.49	20	35700	72.85714286	4	3469	2.831836735	0.241
SNR_003	0.579864	37.54936	27-Mar-22	17:51	17:57	Female	Adult	3	National reserves	National reserve	Dry Season	No	5	Low Livestock	Solid	M23.9103	CL/GC/JP/SO	N/A	0.51	20	47320	92.78431373	4	4943	3.876862745	0.2255
SNR_004	0.569631	37.530599	27-Mar-22	18:34	18:46	Female	Adult	2.5	National reserves	National reserve	Dry Season	No	11	Low Livestock	Mid-solid	M14.9301	CL/GC/JP/SO	N/A	0.52	20	14770	28.40384615	4	6336	4.873846154	0.1854
SNR_005	0.568264	37.530451	27-Mar-22	18:47	18:52	Female	Adult	3	National reserves	National reserve	Dry Season	No	11	Low Livestock	Solid	M12.03	CL/GC/JP/SO	N/A	0.5	20	35890	71.78	4	8864	7.0912	0.2403
SNR_007	0.592037	37.588849	28-Mar-22	09:49	10:01	Female	Sub-Adult	2.5	National reserves	National reserve	Dry Season	No	3	Low Livestock	Mid-solid	M8.8812	CL/GC/JP/SO	N/A	0.5	20	19870	39.74	4	3234	2.5872	0.1926
SNR_008	0.592122	37.58919	28-Mar-22	10:06	10:19	Female	Juvenile	2.5	National reserves	National reserve	Dry Season	Yes	3	Low Livestock	Solid	M8.8820	CL/GC/JP/SO	N/A	0.5	20	23150	46.3	4	6509	5.2072	0.1926
SNR_009	0.592094	37.589461	28-Mar-22	10:22	10:31	Female	Adult	2.5	National reserves	National reserve	Dry Season	No	3	Low Livestock	Solid	M8.88	CL/GC/JP/SO	N/A	0.5	20	32680	65.36	4	4686	3.7488	0.218
SNR_010	0.590529	37.596037	28-Mar-22	10:50	10:58	Male	Sub-Adult	2.5	National reserves	National reserve	Dry Season	No	5	Low Livestock	Solid	M6.09	CL/GC/JP/SO	N/A	0.5	20	20400	40.8	4	5529	4.4232	0.1684
SNR_011	0.590628	37.595957	28-Mar-22	10:59	11:07	Female	Juvenile	2.5	National reserves	National reserve	Dry Season	No	5	Low Livestock	Solid	M6.9919	CL/GC/JP/SO	N/A	0.52	20	30050	57.78846154	4	8011	6.162307692	0.1684
SNR_012	0.590023	37.595126	28-Mar-22	11:39	11:50	Male	Juvenile	2.5	National reserves	National reserve	Dry Season	No	7	Low Livestock	Solid	M6.20	CL/GC/JP/SO	N/A	0.51	20	30090	59	4	11590	9.090196078	0.2471
SNR_013	0.589971	37.594734	28-Mar-22	12:10	12:42	Female	Adult	2.5	National reserves	National reserve	Dry Season	Yes	7	Low Livestock	Solid	M6	CL/GC/JP/SO	N/A	0.49	20	14520	29.63265306	4	5851	4.776326531	0.2471
SNR_014	0.58977	37.594609	28-Mar-22	12:02	12:32	Male	Sub-Adult	2.5	National reserves	National reserve	Dry Season	No	7	Low Livestock	Solid	M6.9913	CL/GC/JP/SO	N/A	0.52	20	9807	18.85961538	4	4715	3.626923077	0.2471
SNR_015	0.592427	37.596597	28-Mar-22	12:49	13:00	Female	Adult	2.5	National reserves	National reserve	Dry Season	No	4	Low Livestock	Solid	M7.0905	CL/GC/JP/SO	N/A	0.51	50	25730	126.127451	4	4244	3.328627451	0.1664
SNR_016	0.579903	37.535841	29-Mar-22	09:14	09:26	Male	Juvenile	2.5	National reserves	National reserve	Dry Season	No	12	Low Livestock	Solid	M65.9318	CL/GC/JP/SO	N/A	0.5	20	7681	15.362	4	6837	5.4696	0.1961
SNR_017	0.578538	37.535851	29-Mar-22	09:35	09:43	Female	Sub-Adult	2.5	National reserves	National reserve	Dry Season	No	12	Low Livestock	Solid	R25.900215	CL/GC/JP/SO	N/A	0.49	20	11930	24.34693878	4	3811	3.111020408	0.2081
SNR_018	0.579657	37.536561	29-Mar-22	09:46	10:07	Female	Adult	2.5	National reserves	National reserve	Dry Season	No	12	Low Livestock	Mid-solid	R26	CL/GC/JP/SO	N/A	0.51	20	9901	19.41372549	4	5516	4.32627451	0.1961
SNR_019	0.588888	37.59433	29-Mar-22	12:06	12:16	Female	Sub-Adult	2.5	National reserves	National reserve	Dry Season	No	25	Low Livestock	Solid	R23.14	CL/GC/JP/SO	N/A	0.49	20	65060	132.7755102	4	13110	10.70204082	0.2471
SNR_020	0.571657	37.567196	29-Mar-22	13:32	13:40	Female	Sub-Adult	2.5	National reserves	National reserve	Dry Season	No	25	Low Livestock	Solid	R25.0316	CL/GC/JP/SO	N/A	0.51	20	21250	41.66666667	4	4697	3.683921569	0.2214
SNR_021	0.571657	37.567196	29-Mar-22	13:34	13:45	Female	Adult	2	National reserves	National reserve	Dry Season	No	25	Low Livestock	Solid	R25.03	CL/GC/JP/SO	N/A	0.5	20	9212	18.424	4	3382	2.7056	0.2214
SNR_024	0.571363	37.562637	29-Mar-22	18:00	18:16	Female	Sub-Adult	3	National reserves	National reserve	Dry Season	No	6	Low Livestock	Solid	M28.9412	CL/GC/JP/SO	N/A	0.49	20	9583	19.55714286	4	3694	3.015510204	0.2831
SNR_025	0.571363	37.562637	29-Mar-22	18:35	18:38	Female	Adult	2.5	National reserves	National reserve	Dry Season	No	7	Low Livestock	Solid	M27.91	CL/GC/JP/SO	N/A	0.51	20	32150	63.03921569	4	5294	4.152156863	0.2831
SNR_027	0.588332	37.593318	30-Mar-22	10:07	10:35	Female	Adult	2.5	National reserves	National reserve	Dry Season	No	10	Low Livestock	Solid	R22.89	CL/GC/JP/SO	N/A	0.5	20	21110	42.22	4	7712	6.1696	0.2633
SNR_028	0.587862	37.592513	30-Mar-22	12:08	12:48	Female	Adult	2.5	National reserves	National reserve	Dry Season	Yes	3	Low Livestock	Solid	M6.99	CL/GC/JP/SO	N/A	0.51	20	6070	11.90196078	4	3515	2.756862745	0.2633
SNR_029	0.571146	37.555811	30-Mar-22	13:26	13:49	Female	Juvenile	2.5	National reserves	National reserve	Dry Season	Yes	5	Low Livestock	Solid	M65.9320	CL/GC/JP/SO	N/A	0.5	20	16300	32.6	4	4359	3.4872	0.2937
SNR_030	0.571248	37.556004	30-Mar-22	13:37	13:44	Male	Juvenile	2.5	National reserves	National reserve	Dry Season	No	5	Low Livestock	Solid	R25.900220	CL/GC/JP/SO	N/A	0.49	20	17400	35.51020408	4	7493	6.116734694	0.2858
SNR_031	0.571248	37.556004	30-Mar-22	13:38	13:47	Female	Adult	2.5	National reserves	National reserve	Dry Season	Yes	5	Low Livestock	Solid	M65.93	CL/GC/JP/SO	N/A	0.5	20	23180	46.36	4	6295	5.036	0.2858
MPL_001	0.42754	36.840822	05-Apr-22	10:57	11:11	Female	Sub-Adult	2.5	Mpala Ranch	Private ranch	Dry Season	No	22	High Livestock	Solid	EL3.14	SO/GL	N/A	0.51	20	57170	112.0980392	4	4750	3.725490196	0.2465
MPL_002	0.42754	36.840822	05-Apr-22	10:57	11:16	Female	Adult	2.5	Mpala Ranch	Private ranch	Dry Season	No	22	High Livestock	Solid	EL4	SO/GL	N/A	0.48	20	8965	18.67708333	4	4166	3.471666667	0.2465
MPL_003	0.427046	36.841325	05-Apr-22	11:18	11:27	Male	Juvenile	2.5	Mpala Ranch	Private ranch	Dry Season	No	8	High Livestock	Solid	EP1.20	SO/GL	N/A	0.49	20	36110	73.69387755	4	6272	5.12	0.2309
MPL_004	0.427046	36.841325	05-Apr-22	11:12	11:32	Male	Juvenile	2.5	Mpala Ranch	Private ranch	Dry Season	No	8	High Livestock	Solid	EP2.20	SO/GL	N/A	0.48	20	30240	63	4	8796	7.33	0.2309
MPL_005	0.487281	36.845924	05-Apr-22	12:27	13:34	Male	Sub-Adult	2.5	Mpala Ranch	Private ranch	Dry Season	No	11	High Livestock	Solid	EC2.16	SO/GL	N/A	0.49	20	30550	62.34693878	4	3188	2.60244898	0.1989
MPL_006	0.487281	36.845924	05-Apr-22	13:04	13:29	Female	Sub-Adult	2.5	Mpala Ranch	Private ranch	Dry Season	No	11	High Livestock	Solid	EC3.17	SO/GL	N/A	0.51	50	14250	69.85294118	4	4985	3.909803922	0.1989
MPL_007	0.487281	36.845924	05-Apr-22	13:16	13:39	Female	Adult	2.5	Mpala Ranch	Private ranch	Dry Season	No	11	High Livestock	Solid	EC3	SO/GL	N/A	0.5	20	21130	42.26	4	8255	6.604	0.1989
MPL_008	0.487503	36.845993	05-Apr-22	13:27	13:48	Female	Adult	2.5	Mpala Ranch	Private ranch	Dry Season	No	11	High Livestock	Solid	EC4	SO/GL	N/A	0.51	20	5992	11.74901961	4	6546	5.134117647	0.1989
MPL_009	0.42947	36.894516	06-Apr-22	09:58	10:25	Female	Adult	2.5	Mpala Ranch	Private ranch	Dry Season	No	10	High Livestock	Solid	EP2.20	SO/GL	N/A	0.48	50	19050	99.21875	4	6908	5.756666667	0.2161
MPL_010	0.42947	36.894516	06-Apr-22	10:15	10:29	Male	Juvenile	2.5	Mpala Ranch	Private ranch	Dry Season	No	10	High Livestock	Solid	EP2.20	SO/GL	N/A	0.51	20	15160	29.7254902	4	6203	4.865098039	0.2161
MPL_011	0.430813	36.895068	06-Apr-22	10:27	10:37	Female	Adult	2.5	Mpala Ranch	Private ranch	Dry Season	No	10	High Livestock	Solid	EP1	SO/GL	N/A	0.48	20	21790	45.39583333	4	7094	5.911666667	0.2173
MPL_012	0.426266	36.839982	06-Apr-22	11:13	11:24	Male	Sub-Adult	2.5	Mpala Ranch	Private ranch	Dry Season	No	9	High Livestock	Solid	EQ2.17	SO/GL	N/A	0.5	50	68290	341.45	4	8697	6.9576	0.2318
MPL_013	0.494958	36.850609	07-Apr-22	09:44	09:54	Female	Sub-Adult	2.5	Mpala Ranch	Private ranch	Dry Season	No	7	High Livestock	Solid	EC2.17	SO/GL	N/A	0.48	20	17190	35.8125	4	6396	5.33	0.182
MPL_014	0.491335	36.853717	07-Apr-22	10:13	10:21	Male	Juvenile	2.5	Mpala Ranch	Private ranch	Dry Season	No	4	High Livestock	Solid	ER1.19	SO/GL	N/A	0.49	20	63500	129.5918367	4	8951	7.306938776	0.1881
MPL_015	0.507793	36.845197	07-Apr-22	10:29	10:39	Male	Sub-Adult	2.5	Mpala Ranch	Private ranch	Dry Season	No	9	High Livestock	Solid	ES1.14	SO/GL	N/A	0.49	20	84370	172.1836735	4	5618	4.586122449	0.2015
MPL_016	0.508834	36.845168	07-Apr-22	11:56	12:06	Male	Sub-Adult	2.5	Mpala Ranch	Private ranch	Dry Season	No	7	High Livestock	Solid	ET2.18	SO/GL	N/A	0.51	20	85260	167.1764706	4	12000	9.411764706	0.2046
MPL_017	0.505483	36.843829	07-Apr-22	12:33	12:42	Female	Sub-Adult	2.5	Mpala Ranch	Private ranch	Dry Season	No	12	High Livestock	Solid	EU2.17	SO/GL	N/A	0.49	20	77250	157.6530612	4	6853	5.594285714	0.1958
MPL_018	0.504974	36.844562	07-Apr-22	12:45	12:51	Female	Sub-Adult	2.5	Mpala Ranch	Private ranch	Dry Season	No	12	High Livestock	Solid	EU1.15	SO/GL	N/A	0.48	20	58000	120.8333333	4	10640	8.866666667	0.1958
MPL_019	0.512206	36.853094	08-Apr-22	10:03	10:15	Female	Adult	2.5	Mpala Ranch	Private ranch	Dry Season	Yes	7	High Livestock	Solid	AX2	SO/GL	N/A	0.51	40	109400	429.0196078	4	7414	5.814901961	0.1945
MPL_020	0.51398	36.853633	08-Apr-22	10:24	10:39	Female	Sub-Adult	2.5	Mpala Ranch	Private ranch	Dry Season	No	18	High Livestock	Solid	AX3.16	SO/GL	N/A	0.51	20	53530	104.9607843	4	10580	8.298039216	0.2093
MPL_021	0.510264	36.840395	08-Apr-22	10:24	10:39	Female	Sub-Adult	2.5	Mpala Ranch	Private ranch	Dry Season	Yes	10	High Livestock	Solid	BN1	SO/GL	N/A	0.48	20	18030	37.5625	4	7887	6.5725	0.2068
MPL_022	0.511018	36.840305	08-Apr-22	11:38	12:02	Female	Adult	2.5	Mpala Ranch	Private ranch	Dry Season	Yes	10	High Livestock	Solid	BN2	SO/GL	N/A	0.49	20	24820	50.65306122	4	10210	8.334693878	0.2159
MPL_023	0.511012	36.840305	08-Apr-22	11:40	11:57	Male	Juvenile	2.5	Mpala Ranch	Private ranch	Dry Season	No	10	High Livestock	Solid	BN3.19	SO/GL	N/A	0.49	20	18180	37.10204082	4	11870	9.689795918	0.2159
MPL_024	0.510609	36.839801	08-Apr-22	12:04	12:11	Male	Sub-Adult	2.5	Mpala Ranch	Private ranch	Dry Season	No	10	High Livestock	Solid	BN2.17	SO/GL	N/A	0.49	20	57450	117.244898	4	12170	9.934693878	0.2159
MPL_025	0.476729	36.850017	08-Apr-22	12:42	12:54	Male	Juvenile	2.5	Mpala Ranch	Private ranch	Dry Season	No	7	High Livestock	Solid	ER1.19	SO/GL	N/A	0.5	20	51580	103.16	4	10090	8.072	0.2083
MPL_026	0.476727	36.850017	08-Apr-22	12:43	12:54	Female	Adult	2.5	Mpala Ranch	Private ranch	Dry Season	No	7	High Livestock	Solid	ER2	SO/GL	N/A	0.48	20	24490	51.02083333	4	8207	6.839166667	0.2083
MPL_027	0.476729	36.850017	08-Apr-22	12:43	12:54	Female	Adult	2.5	Mpala Ranch	Private ranch	Dry Season	No	7	High Livestock	Solid	ER1	SO/GL	N/A	0.51	50	58500	286.7647059	4	8178	6.414117647	0.2083
MPL_028	0.4822	36.858096	25-Apr-22	10:26	10:38	Female	Adult	2.5	Mpala Ranch	Private ranch	Dry Season	No	5	High Livestock	Solid	AP2	SO/GL	N/A	0.49	20	46030	93.93877551	4	13190	10.76734694	0.2043
MPL_029	0.492013	36.849181	25-Apr-22	13:02	13:14	Female	Sub-Adult	2.5	Mpala Ranch	Private ranch	Dry Season	No	5	High Livestock	Solid	AP2.17	SO/GL	N/A	0.5	20	11990	23.98	4	10720	8.576	0.192
MPL_030	0.486649	36.843431	26-Apr-22	11:22	12:05	Female	Juvenile	2.5	Mpala Ranch	Private ranch	Dry Season	No	10	High Livestock	Solid	AP7.19	SO/GL	N/A	0.48	20	31830	66.3125	4	18760	15.63333333	0.2003
MPL_031	0.486649	36.843431	26-Apr-22	11:46	11:58	Female	Adult	2.5	Mpala Ranch	Private ranch	Dry Season	No	10	High Livestock	Solid	AP7	SO/GL	N/A	0.49	20	12770	26.06122449	4	13010	10.62040816	0.2003
NAB_001	0.486422	37.013672	11-Apr-22	12:26	13:20	Female	Sub-Adult	2.5	Naibung'a conservancy	Community conservancy	Dry Season	No	12	Low Livestock	Solid	AA1.18	SO/GL	N/A	0.48	20	92430	192.5625	4	9808	8.173333333	0.2191
NAB_002	0.485957	37.01384	11-Apr-22	13:12	13:23	Female	Adult	2.5	Naibung'a conservancy	Community conservancy	Dry Season	No	12	Low Livestock	Solid	AA2	SO/GL	N/A	0.5	20	52580	105.16	4	13890	11.112	0.2281
NAB_003	0.48505	37.015223	11-Apr-22	13:31	13:41	Male	Sub-Adult	2.5	Naibung'a conservancy	Community conservancy	Dry Season	Yes	12	Low Livestock	Solid	AA3.16	SO/GL	N/A	0.5	20	59270	118.54	4	10240	8.192	0.2213
NAB_004	0.484319	37.015576	11-Apr-22	13:45	13:59	Male	Juvenile	2.5	Naibung'a conservancy	Community conservancy	Dry Season	No	12	Low Livestock	Solid	AA4.21	SO/GL	N/A	0.489	50	96080	491.206544	4	13400	10.96114519	0.2213
NAB_005	0.541467	36.879075	15-Apr-22	12:28	12:47	Female	Sub-Adult	2.5	Naibung'a conservancy	Community conservancy	Dry Season	Yes	4	Low Livestock	Solid	AB1.16	SO/GL	N/A	0.48	20	52840	110.0833333	4	7897	6.580833333	0.1996
NAB_006	0.541912	36.880509	15-Apr-22	12:55	14:16	Female	Adult	2.5	Naibung'a conservancy	Community conservancy	Dry Season	No	15	Low Livestock	Solid	AC1	SO/GL	N/A	0.49	20	59470	121.3673469	4	14380	11.73877551	0.1875
NAB_007	0.541912	36.880509	15-Apr-22	13:59	14:12	Female	Juvenile	2.5	Naibung'a conservancy	Community conservancy	Dry Season	No	15	Low Livestock	Solid	AC2.19	SO/GL	N/A	0.49	20	78050	159.2857143	4	10300	8.408163265	0.1875
NAB_008	0.543218	36.87919	15-Apr-22	12:59	13:50	Female	Adult	2.5	Naibung'a conservancy	Community conservancy	Dry Season	No	4	Low Livestock	Solid	AD1	SO/GL	N/A	0.48	20	17330	36.10416667	4	7126	5.938333333	0.1875
NAB_009	0.543199	36.879216	15-Apr-22	13:06	13:44	Male	Sub-Adult	2.5	Naibung'a conservancy	Community conservancy	Dry Season	No	4	Low Livestock	Solid	AD1.14	SO/GL	N/A	0.49	20	42630	87	4	6898	5.631020408	0.1875
NAB_010	0.54308	36.879489	15-Apr-22	13:11	13:37	Male	Sub-Adult	2.5	Naibung'a conservancy	Community conservancy	Dry Season	Yes	4	Low Livestock	Solid	AD1.18	SO/GL	N/A	0.49	20	47220	96.36734694	4	9082	7.413877551	0.1875
NAB_011	0.542603	36.880467	15-Apr-22	14:03	14:47	Female	Adult	2.5	Naibung'a conservancy	Community conservancy	Dry Season	No	15	Low Livestock	Solid	AC4	SO/GL	N/A	0.5	20	40430	80.86	4	10970	8.776	0.1875
NAB_012	0.541923	36.880609	15-Apr-22	14:05	14:26	Male	Sub-Adult	2.5	Naibung'a conservancy	Community conservancy	Dry Season	No	15	Low Livestock	Solid	AC2.15	SO/GL	N/A	0.51	50	44700	219.1176471	4	9608	7.535686275	0.1875
NAB_013	0.542058	36.880654	15-Apr-22	13:49	14:34	Female	Adult	2.5	Naibung'a conservancy	Community conservancy	Dry Season	No	15	Low Livestock	Solid	AC3	SO/GL	N/A	0.51	40	123300	483.5294118	4	15370	12.05490196	0.1875
NAB_014	0.542134	36.880591	15-Apr-22	13:48	14:41	Female	Juvenile	2.5	Naibung'a conservancy	Community conservancy	Dry Season	No	15	Low Livestock	Solid	AC3.19	SO/GL	N/A	0.49	40	105200	429.3877551	4	11540	9.420408163	0.1875
NAB_015	0.435454	36.91204	16-Apr-22	07:44	08:16	Female	Sub-Adult	2	Naibung'a conservancy	Community conservancy	Dry Season	Yes	9	Low Livestock	Solid	AE2.16	SO/GL	N/A	0.51	20	17410	34.1372549	4	5841	4.581176471	0.1973
NAB_016	0.435454	36.91204	16-Apr-22	07:49	08:20	Male	Juvenile	3	Naibung'a conservancy	Community conservancy	Dry Season	Yes	9	Low Livestock	Solid	AE2.19	SO/GL	N/A	0.51	50	22250	109.0686275	4	5648	4.429803922	0.1973
NAB_017	0.435454	36.91204	16-Apr-22	07:53	08:23	Female	Sub-Adult	2	Naibung'a conservancy	Community conservancy	Dry Season	No	9	Low Livestock	Solid	AE2.14	SO/GL	N/A	0.49	50	43880	223.877551	4	6497	5.303673469	0.1973
NAB_018	0.435454	36.91204	16-Apr-22	08:02	08:25	Male	Juvenile	2.5	Naibung'a conservancy	Community conservancy	Dry Season	Yes	9	Low Livestock	Solid	AE1.19	SO/GL	N/A	0.51	20	37820	74.15686275	4	8255	6.474509804	0.1973
NAB_019	0.435454	36.91204	16-Apr-22	08:02	08:28	Female	Adult	2	Naibung'a conservancy	Community conservancy	Dry Season	Yes	9	Low Livestock	Solid	AE1	SO/GL	N/A	0.52	20	68560	131.8461538	4	11120	8.553846154	0.1973
NAB_020	0.435454	36.91204	16-Apr-22	08:09	08:31	Female	Adult	2	Naibung'a conservancy	Community conservancy	Dry Season	Yes	9	Low Livestock	Solid	AE2	SO/GL	N/A	0.5	50	66270	331.35	4	8237	6.5896	0.1973
NAB_021	0.43619	36.91696	16-Apr-22	08:57	09:11	Female	Adult	2.5	Naibung'a conservancy	Community conservancy	Dry Season	Yes	6	Low Livestock	Solid	AF1	SO/GL	N/A	0.5	50	29770	148.85	4	5773	4.6184	0.2011
NAB_022	0.43619	36.91696	16-Apr-22	08:58	09:15	Female	Sub-Adult	2.5	Naibung'a conservancy	Community conservancy	Dry Season	No	6	Low Livestock	Solid	AF1.18	SO/GL	N/A	0.49	20	57360	117.0612245	4	7576	6.184489796	0.2011
NAB_023	0.43619	36.91696	16-Apr-22	09:03	09:18	Male	Sub-Adult	2.5	Naibung'a conservancy	Community conservancy	Dry Season	No	6	Low Livestock	Solid	AF1.14	SO/GL	N/A	0.5	20	17330	34.66	4	5928	4.7424	0.2011
OLM_001	0.3955	36.640758	19-Apr-22	09:45	10:04	Female	Adult	2.5	Ol Maisor	Agropastoral	Dry Season	Yes	4	High Livestock	Solid	F1	SO/GL	N/A	0.51	40	163500	641.1764706	4	25290	19.83529412	0.2606
OLM_002	0.394038	36.639864	19-Apr-22	10:12	10:28	Male	Juvenile	2.5	Ol Maisor	Agropastoral	Dry Season	Yes	4	High Livestock	Solid	F2.21	SO/GL	N/A	0.5	40	139800	559.2	4	21650	17.32	0.2951
OLM_003	0.404563	36.639249	19-Apr-22	10:46	10:53	Male	Sub-Adult	2.5	Ol Maisor	Agropastoral	Dry Season	No	10	High Livestock	Solid	F3.18	SO/GL	N/A	0.5	50	88460	442.3	4	24300	19.44	0.3539
OLM_004	0.404563	36.639249	19-Apr-22	10:53	11:05	Female	Sub-Adult	2.5	Ol Maisor	Agropastoral	Dry Season	No	10	High Livestock	Solid	F4.17	SO/GL	N/A	0.51	20	70030	137.3137255	4	17250	13.52941176	0.3539
OLM_005	0.53285	36.615061	19-Apr-22	12:34	12:56	Male	Sub-Adult	2.5	Ol Maisor	Agropastoral	Dry Season	No	4	High Livestock	Solid	F5.14	SO/GL	N/A	0.5	20	82400	164.8	8	28310	45.296	0.1794
OLM_006	0.544377	36.614278	19-Apr-22	13:08	13:15	Female	Juvenile	2.5	Ol Maisor	Agropastoral	Dry Season	No	7	High Livestock	Solid	F6.19	SO/GL	N/A	0.48	20	75390	157.0625	4	34830	29.025	0.2333
OLM_007	0.545018	36.613644	19-Apr-22	13:38	14:17	Male	Juvenile	2.5	Ol Maisor	Agropastoral	Dry Season	No	7	High Livestock	Solid	F7.20	SO/GL	N/A	0.52	40	185900	715	4	21480	16.52307692	0.2466
OLM_008	0.545018	36.613644	19-Apr-22	14:04	14:24	Male	Juvenile	2.5	Ol Maisor	Agropastoral	Dry Season	No	7	High Livestock	Solid	F8.19	SO/GL	N/A	0.5	20	86790	173.58	4	23410	18.728	0.2466
OLM_009	0.545018	36.613644	19-Apr-22	14:05	14:24	Female	Adult	2.5	Ol Maisor	Agropastoral	Dry Season	No	7	High Livestock	Solid	F8	SO/GL	N/A	0.48	50	60740	316.3541667	4	11160	9.3	0.2466
OLM_010	0.469518	36.644912	20-Apr-22	11:25	12:09	Male	Sub-Adult	3	Ol Maisor	Agropastoral	Dry Season	No	3	High Livestock	Solid	F9.16	SO/GL	N/A	0.48	40	144200	600.8333333	4	27270	22.725	0.252
OLM_011	0.469518	36.644912	20-Apr-22	11:55	12:09	Female	Juvenile	3	Ol Maisor	Agropastoral	Dry Season	No	3	High Livestock	Solid	F9.19	SO/GL	N/A	0.48	50	48900	254.6875	4	33120	27.6	0.252
OLM_012	0.469518	36.644912	20-Apr-22	11:57	12:09	Female	Adult	3	Ol Maisor	Agropastoral	Dry Season	Yes	3	High Livestock	Solid	F9	SO/GL	N/A	0.48	20	86790	180.8125	4	16210	13.50833333	0.252
OLM_013	0.452372	36.660609	21-Apr-22	10:46	11:12	Female	Adult	2.5	Ol Maisor	Agropastoral	Dry Season	No	3	High Livestock	Solid	F10	SO/GL	N/A	0.497	50	149900	754.0241449	4	17170	13.81891348	0.217
OLM_014	0.452372	36.660609	21-Apr-22	10:52	11:12	Male	Juvenile	2.5	Ol Maisor	Agropastoral	Dry Season	No	3	High Livestock	Solid	F10.21	SO/GL	N/A	0.49	20	90380	184.4489796	4	32430	26.47346939	0.217
OLM_015	0.456653	36.661285	21-Apr-22	11:34	11:41	Female	Sub-Adult	2.5	Ol Maisor	Agropastoral	Dry Season	No	3	High Livestock	Solid	F10.15	SO/GL	N/A	0.49	20	62030	126.5918367	4	22020	17.9755102	0.2029
OLM_016	0.464775	36.653347	21-Apr-22	12:30	13:02	Male	Sub-Adult	2.5	Ol Maisor	Agropastoral	Dry Season	No	8	High Livestock	Solid	F11.17	SO/GL	N/A	0.5	20	21230	42.46	16	26390	84.448	0.2657
OLM_017	0.464775	36.653347	21-Apr-22	12:43	13:02	Female	Juvenile	2.5	Ol Maisor	Agropastoral	Dry Season	No	8	High Livestock	Solid	F12.19	SO/GL	N/A	0.5	50	236300	1181.5	4	25940	20.752	0.2657
OLM_018	0.465876	36.652162	21-Apr-22	13:32	13:40	Female	Adult	2.5	Ol Maisor	Agropastoral	Dry Season	No	8	High Livestock	Solid	F12	SO/GL	N/A	0.5	40	167200	668.8	8	26540	42.464	0.2657
OLM_019	0.465876	36.652162	21-Apr-22	13:34	13:45	Male	Sub-Adult	2.5	Ol Maisor	Agropastoral	Dry Season	No	8	High Livestock	Solid	F11.17	SO/GL	N/A	0.5	50	244800	1224	4	25020	20.016	0.2657
SNR_097	0.673262	37.747739	27-Jul-22	10:39	11:21	Female	Adult	2	National reserves	National reserve	Dry Season	Yes	3	No Livestock		M8.03	SO/GL	N/A	0.5	20	23270	46.54	4	6369	5.0952	0.1743
SNR_098	0.673262	37.747739	27-Jul-22	11:05	11:21	Male	Juvenile	2.5	National reserves	National reserve	Dry Season	No	3	No Livestock		M8.0320	SO/GL	N/A	0.51	20	22770	44.64705882	4	8096	6.349803922	0.1743
SNR_099	0.673262	37.747739	27-Jul-22	11:05	11:20	Female	Sub-Adult	2	National reserves	National reserve	Dry Season	No	3	No Livestock		M8.0314	SO/GL	N/A	0.5	20	22700	45.4	4	6537	5.2296	0.1743
SNR_100	0.673491	37.748249	27-Jul-22	11:43	11:54	Female	Adult	2.5	National reserves	National reserve	Dry Season	Yes	2	No Livestock		M4.09	SO/GL	N/A	0.49	50	50160	255.9183673	4	6838	5.582040816	0.1743
SNR_101	0.668503	37.760639	27-Jul-22	12:28	12:36	Female	Adult	2	National reserves	National reserve	Dry Season	Yes	3	No Livestock		M2.03	SO/GL	N/A	0.51	20	92610	181.5882353	4	7075	5.549019608	0.1743
SNR_102	0.670113	37.765782	27-Jul-22	13:09	13:21	Female	Adult	2	National reserves	National reserve	Dry Season	No	8	No Livestock		M10.09	SO/GL	N/A	0.5	20	12910	25.82	4	4267	3.4136	0.1543
SNR_103	0.670113	37.765782	27-Jul-22	13:16	14:50	Female	Adult	2	National reserves	National reserve	Dry Season	Yes	8	No Livestock		M10	SO/GL	N/A	0.49	40	126700	517.1428571	4	8056	6.576326531	0.1543
SNR_104	0.670113	37.765782	27-Jul-22	14:17	14:50	Female	Sub-Adult	2.5	National reserves	National reserve	Dry Season	No	8	No Livestock		M10.13	SO/GL	N/A	0.5	50	23080	115.4	4	4002	3.2016	0.1543
SNR_105	0.670072	37.765488	27-Jul-22	14:22	14:56	Male	Juvenile	2.5	National reserves	National reserve	Dry Season	No	4	No Livestock		M2.9620	SO/GL	N/A	0.5	50	127200	636	4	8864	7.0912	0.1543
SNR_106	0.670072	37.765488	27-Jul-22	14:23	14:56	Male	Sub-Adult	2.5	National reserves	National reserve	Dry Season	No	4	No Livestock		M2.9617	SO/GL	N/A	0.52	20	71940	138.3461538	4	5477	4.213076923	0.1543
SNR_107	0.670072	37.765488	27-Jul-22	14:28	14:56	Female	Adult	2.5	National reserves	National reserve	Dry Season	Yes	4	No Livestock		M2.96	SO/GL	N/A	0.48	20	101400	211.25	4	11700	9.75	0.1543
SNR_108	0.670072	37.765488	27-Jul-22	14:33	14:56	Female	Sub-Adult	2.5	National reserves	National reserve	Dry Season	No	4	No Livestock		M2.9614	SO/GL	N/A	0.5	20	68620	137.24	4	5825	4.66	0.1543
SNR_109	0.670113	37.765782	27-Jul-22	14:48	14:50	Male	Juvenile	2.5	National reserves	National reserve	Dry Season	No	8	No Livestock		M10.0920	SO/GL	N/A	0.52	40	182500	701.9230769	4	11980	9.215384615	0.1543
SNR_110	0.670113	37.765782	27-Jul-22	14:48	14:50	Male	Juvenile	2.5	National reserves	National reserve	Dry Season	No	8	No Livestock		M10.18	SO/GL	N/A	0.51	20	60550	118.7254902	4	5509	4.320784314	0.1543
SNR_111	0.673473	37.817314	27-Jul-22	15:20	15:41	Female	Adult	2.5	National reserves	National reserve	Dry Season	Yes	7	No Livestock		R31	SO/GL	N/A	0.51	50	12580	61.66666667	4	6243	4.896470588	0.1925
SNR_112	0.673473	37.817314	27-Jul-22	15:27	15:36	Male	Sub-Adult	2	National reserves	National reserve	Dry Season	Yes	7	No Livestock		R31.9614	SO/GL	N/A	0.49	20	28650	58.46938776	4	5237	4.275102041	0.1925
SNR_113	0.66613	37.718302	28-Jul-22	08:41	09:17	Female	Adult	2	National reserves	National reserve	Dry Season	No	8	No Livestock		M9	SO/GL	Edge of the park	0.49	20	74500	152.0408163	4	6483	5.292244898	0.1639
SNR_114	0.66613	37.718302	28-Jul-22	09:19	09:49	Male	Juvenile	1	National reserves	National reserve	Dry Season	No	8	No Livestock		M9.20	SO/GL	Edge of the park	0.5	20	19230	38.46	4	4315	3.452	0.1639
SNR_115	0.66613	37.718302	28-Jul-22	09:31	09:53	Female	Adult	2.5	National reserves	National reserve	Dry Season	No	8	No Livestock		M9.08	SO/GL	Edge of the park	0.5	20	31910	63.82	4	5654	4.5232	0.1639
SNR_116	0.66613	37.718302	28-Jul-22	09:38	09:51	Male	Sub-Adult	2.5	National reserves	National reserve	Dry Season	No	8	No Livestock		M9.14	SO/GL	Edge of the park	0.5	20	57450	114.9	4	5605	4.484	0.1639
SNR_117	0.665694	37.718343	28-Jul-22	09:43	10:08	Male	Sub-Adult	2	National reserves	National reserve	Dry Season	No	8	No Livestock		M9.0216	SO/GL	Edge of the park	0.49	20	22310	45.53061224	4	5574	4.550204082	0.1639
SNR_118	0.665694	37.718343	28-Jul-22	09:53	10:07	Female	Adult	2.5	National reserves	National reserve	Dry Season	No	8	No Livestock		M9.02	SO/GL	Edge of the park	0.5	20	24520	49.04	4	6826	5.4608	0.1639
SNR_119	0.665823	37.719363	28-Jul-22	10:41	10:53	Female	Adult	2.5	National reserves	National reserve	Dry Season	Yes	8	No Livestock		M9.96	SO/GL	Edge of the park	0.5	20	55640	111.28	4	6365	5.092	0.168
SNR_120	0.665823	37.719363	28-Jul-22	10:47	10:55	Male	Juvenile	2.5	National reserves	National reserve	Dry Season	No	8	No Livestock		M9.9619	SO/GL	Edge of the park	0.5	50	76010	380.05	4	6039	4.8312	0.168
SNR_121	0.66497	37.719957	28-Jul-22	10:55	12:26	Female	Juvenile	2.5	National reserves	National reserve	Dry Season	No	6	No Livestock		M9.0220	SO/GL	Edge of the park	0.5	20	36230	72.46	4	6945	5.556	0.168
SNR_122	0.66497	37.719957	28-Jul-22	11:19	11:27	Female	Sub-Adult	2.5	National reserves	National reserve	Dry Season	No	6	No Livestock		M9.12	SO/GL	Edge of the park	0.5	20	19450	38.9	4	4546	3.6368	0.168
SNR_123	0.665235	37.719261	28-Jul-22	12:49	13:20	Male	Juvenile	2.5	National reserves	National reserve	Dry Season	No	8	No Livestock		M9.0820	SO/GL	Edge of the park	0.49	20	29980	61.18367347	4	5789	4.725714286	0.1639
SNR_124	0.592062	37.610993	28-Jul-22	16:37	16:54	Female	Sub-Adult	2.5	National reserves	National reserve	Dry Season	No	7	No Livestock		R22.8912	SO/GL	Edge of the park	0.5	50	25410	127.05	4	5034	4.0272	0.1823
SNR_125	0.591792	37.610602	28-Jul-22	16:58	17:13	Male	Juvenile	2.5	National reserves	National reserve	Dry Season	No	7	No Livestock		R22.8920	SO/GL	Edge of the park	0.49	20	34110	69.6122449	4	6281	5.127346939	0.1823
SNR_126	0.591792	37.610602	28-Jul-22	17:02	17:13	Male	Sub-Adult	2.5	National reserves	National reserve	Dry Season	No	7	No Livestock		R22.8916	SO/GL	Edge of the park	0.5	20	17260	34.52	4	3667	2.9336	0.1823
SNR_127	0.591792	37.610602	28-Jul-22	17:04	17:13	Female	Adult	2.5	National reserves	National reserve	Dry Season	No	7	No Livestock		R22.89	SO/GL	Edge of the park	0.51	20	77820	152.5882353	4	12490	9.796078431	0.1823
NAM_013	1.009763	37.385781	16-Oct-22	15:28	16:39	Female	Adult	2	Namunyak conservancy	Community conservancy	Dry Season	Yes	8	No Livestock	Solid	N1	SO/GL	N/A	0.5	20	24450	48.9	4	8989	7.1912	0.3254
NAM_014	1.009763	37.385781	16-Oct-22	15:53	16:39	Male	Juvenile	2	Namunyak conservancy	Community conservancy	Dry Season	Yes	8	No Livestock	Solid	N1.19	SO/GL	N/A	0.5	20	27820	55.64	4	7767	6.2136	0.3254
NAM_015	1.009763	37.385781	16-Oct-22	17:38	18:14	Male	Adult	2	Namunyak conservancy	Community conservancy	Dry Season	No	6	No Livestock	Solid	B1	SO/GL	N/A	0.49	20	34250	69.89795918	4	5980	4.881632653	0.3254
NAM_016	1.009763	37.385781	16-Oct-22	17:54	18:14	Male	Adult	2	Namunyak conservancy	Community conservancy	Dry Season	Yes	6	No Livestock	Solid	B2	SO/GL	N/A	0.5	20	17610	35.22	4	5023	4.0184	0.3254
NAM_017	1.009763	37.385781	16-Oct-22	17:58	18:14	Female	Juvenile	2	Namunyak conservancy	Community conservancy	Dry Season	Yes	6	No Livestock	Solid	N2.19	SO/GL	N/A	0.5	50	24650	123.25	4	5535	4.428	0.3254
NAM_018	1.009763	37.385781	16-Oct-22	19:08	21:24	Female	Juvenile	2	Namunyak conservancy	Community conservancy	Dry Season	No	10	No Livestock	Solid	N3.19	SO/GL	N/A	0.51	20	68510	134.3333333	4	6545	5.133333333	0.3254
NAM_019	1.009763	37.385781	16-Oct-22	19:38	21:24	Male	Sub-Adult	2	Namunyak conservancy	Community conservancy	Dry Season	Yes	10	No Livestock	Solid	N4.12	SO/GL	N/A	0.5	20	21550	43.1	4	7581	6.0648	0.3254
NAM_020	1.009763	37.385781	16-Oct-22	19:11	21:24	Female	Adult	2	Namunyak conservancy	Community conservancy	Dry Season	No	10	No Livestock	Solid	N5.19	SO/GL	N/A	0.52	20	20680	39.76923077	4	8054	6.195384615	0.3254
NAM_021	0.99575	37.407826	17-Oct-22	07:00	09:50	N/A	Sub-Adult	2	Namunyak conservancy	Community conservancy	Dry Season	No	10	Low Livestock	Solid	N6.18	SO/GL	N/A	0.5	20	52640	105.28	4	14770	11.816	0.399
NAM_022	0.99575	37.407826	17-Oct-22	07:20	09:50	N/A	Adult	2	Namunyak conservancy	Community conservancy	Dry Season	No	7	Low Livestock	Solid	N7	SO/GL	N/A	0.52	50	28220	135.6730769	4	8227	6.328461538	0.399
NAM_023	0.99575	37.407826	17-Oct-22	07:30	09:50	N/A	Sub-Adult	2	Namunyak conservancy	Community conservancy	Dry Season	No	7	Low Livestock	Solid	N8.16	SO/GL	N/A	0.51	20	45710	89.62745098	4	5896	4.624313725	0.399
NAM_024	0.99575	37.407826	17-Oct-22	07:30	09:50	N/A	Juvenile	2	Namunyak conservancy	Community conservancy	Dry Season	No	7	Low Livestock	Solid	N9.20	SO/GL	N/A	0.52	20	51420	98.88461538	4	7457	5.736153846	0.399
NAM_025	0.99575	37.407826	17-Oct-22	07:30	09:50	N/A	Juvenile	2	Namunyak conservancy	Community conservancy	Dry Season	No	9	Low Livestock	Solid	N10.19	SO/GL	N/A	0.51	20	31420	61.60784314	4	6074	4.763921569	0.399
NAM_026	0.99575	37.407826	17-Oct-22	21:36	22:26	Female	Sub-Adult	2	Namunyak conservancy	Community conservancy	Dry Season	No	17	Low Livestock	Solid	N11.17	SO/GL	N/A	0.52	20	39240	75.46153846	4	5996	4.612307692	0.399
NAM_027	0.99575	37.407826	17-Oct-22	21:37	22:26	Female	Adult	2	Namunyak conservancy	Community conservancy	Dry Season	Yes	20	Low Livestock	Solid	N12	SO/GL	N/A	0.48	20	54750	114.0625	4	8355	6.9625	0.399
NAM_028	0.99575	37.407826	17-Oct-22	21:45	22:26	Female	Sub-Adult	2	Namunyak conservancy	Community conservancy	Dry Season	Yes	20	Low Livestock	Solid	N13.16	SO/GL	N/A	0.49	20	37070	75.65306122	4	11800	9.632653061	0.399
NAM_029	0.99575	37.407826	17-Oct-22	21:46	22:26	Male	Sub-Adult	2	Namunyak conservancy	Community conservancy	Dry Season	Yes	20	Low Livestock	Solid	N14.17	SO/GL	N/A	0.5	40	116800	467.2	4	17670	14.136	0.399
NAM_030	0.99575	37.407826	17-Oct-22	21:50	22:26	Female	Adult	2	Namunyak conservancy	Community conservancy	Dry Season	Yes	20	Low Livestock	Solid	N14	SO/GL	N/A	0.49	20	52330	106.7959184	4	9207	7.515918367	0.399
NAM_031	0.99575	37.407826	17-Oct-22	21:52	22:26	Female	Sub-Adult	2	Namunyak conservancy	Community conservancy	Dry Season	Yes	20	Low Livestock	Solid	N15.19	SO/GL	N/A	0.5	20	24850	49.7	4	5682	4.5456	0.399
NAM_032	0.99575	37.407826	17-Oct-22	21:57	22:26	Female	Adult	2	Namunyak conservancy	Community conservancy	Dry Season	Yes	20	Low Livestock	Solid	N16	SO/GL	N/A	0.5	20	12220	24.44	4	7436	5.9488	0.399
NAM_033	0.99575	37.407826	17-Oct-22	22:00	22:26	N/A	Sub-Adult	2	Namunyak conservancy	Community conservancy	Dry Season	Yes	20	Low Livestock	Solid	N17.16	SO/GL	N/A	0.49	20	49640	101.3061224	4	10720	8.751020408	0.399
NAM_034	0.99575	37.407826	17-Oct-22	22:00	22:26	N/A	Juvenile	2	Namunyak conservancy	Community conservancy	Dry Season	No	20	Low Livestock	Solid	N18:20	SO/GL	N/A	0.51	20	19300	37.84313725	4	6384	5.007058824	0.399
NAM_035	0.99575	37.407826	17-Oct-22	23:59	00:08	Male	Adult	2.5	Namunyak conservancy	Community conservancy	Dry Season	No	1	Low Livestock	Solid	B3	SO/GL	N/A	0.5	20	70220	140.44	4	7001	5.6008	0.399
NAM_036	0.99575	37.407826	17-Oct-22	23:30	06:30	Female	Adult	2	Namunyak conservancy	Community conservancy	Dry Season	Yes	20	Low Livestock	Solid	N17	SO/GL	N/A	0.5	20	33850	67.7	4	7056	5.6448	0.399
NAM_037	0.99575	37.407826	17-Oct-22	23:00	06:30	N/A	Sub-Adult	2	Namunyak conservancy	Community conservancy	Dry Season	No	20	Low Livestock	Solid	N18.17	SO/GL	N/A	0.49	20	33270	67.89795918	4	8092	6.605714286	0.399
NAM_038	0.99575	37.407826	17-Oct-22	22:30	06:30	Female	Adult	2	Namunyak conservancy	Community conservancy	Dry Season	Yes	20	Low Livestock	Solid	N19	SO/GL	N/A	0.52	20	38510	74.05769231	4	8334	6.410769231	0.399
NAM_039	0.99575	37.407826	17-Oct-22	22:30	06:30	N/A	Juvenile	2	Namunyak conservancy	Community conservancy	Dry Season	No	20	Low Livestock	Solid	N19.19	SO/GL	N/A	0.5	20	17090	34.18	4	8767	7.0136	0.399
NAM_040	0.99575	37.407826	17-Oct-22	22:30	06:30	Male	Adult	2.5	Namunyak conservancy	Community conservancy	Dry Season	No	10	Low Livestock	Solid	B4	SO/GL	N/A	0.5	20	61130	122.26	4	15740	12.592	0.399
NAB_024	0.487398	36.912524	28-Oct-22	10:40	11:50	Female	Adult	2	Naibung'a conservancy	Community conservancy	Dry Season	No	30	High Livestock	Solid	AG1	SO/GL	N/A	0.49	20	77650	158.4693878	4	8911	7.274285714	0.2112
NAB_025	0.487219	36.911979	28-Oct-22	10:40	11:50	N/A	Adult	2.5	Naibung'a conservancy	Community conservancy	Dry Season	N/A	30	High Livestock	Solid	AG2	SO/GL	N/A	0.5	20	78710	157.42	4	9201	7.3608	0.2112
NAB_026	0.487219	36.911979	28-Oct-22	10:20	11:50	N/A	Adult	2.5	Naibung'a conservancy	Community conservancy	Dry Season	N/A	30	High Livestock	Solid	AG3	SO/GL	N/A	0.51	20	33360	65.41176471	4	8800	6.901960784	0.2112
NAB_027A	0.487221	36.911841	28-Oct-22	10:20	11:50	N/A	Adult	2.5	Naibung'a conservancy	Community conservancy	Dry Season	N/A	40	High Livestock	Solid	AG4	SO/GL	N/A	0.51	50	84340	413.4313725	4	12340	9.678431373	0.2302
NAB_027B	0.487221	36.911841	28-Oct-22	10:40	11:50	N/A	Juvenile	2.5	Naibung'a conservancy	Community conservancy	Dry Season	N/A	40	High Livestock	Solid	AG5.21	SO/GL	N/A	0.49	50	41560	212.0408163	4	12720	10.38367347	0.2302
NAB_028	0.487472	36.911916	28-Oct-22	11:00	11:50	N/A	Sub-Adult	2.5	Naibung'a conservancy	Community conservancy	Dry Season	N/A	20	High Livestock	Solid	AG6.17	SO/GL	N/A	0.5	20	30580	61.16	4	7244	5.7952	0.2112
NAB_029	0.487853	36.912052	28-Oct-22	11:10	11:50	N/A	Sub-Adult	N/A	Naibung'a conservancy	Community conservancy	Dry Season	N/A	20	High Livestock	Solid	AG7.16	SO/GL	N/A	0.49	20	45790	93.44897959	4	11670	9.526530612	0.2443
NAB_030	0.487853	36.912052	28-Oct-22	11:15	11:50	N/A	Adult	N/A	Naibung'a conservancy	Community conservancy	Dry Season	N/A	20	High Livestock	Solid	AG8	SO/GL	N/A	0.49	20	17880	36.48979592	4	5950	4.857142857	0.2443
NAB_031	0.487853	36.912052	28-Oct-22	11:00	11:50	N/A	Adult	N/A	Naibung'a conservancy	Community conservancy	Dry Season	N/A	20	High Livestock	Solid	AG9	SO/GL	N/A	0.51	20	24390	47.82352941	4	10960	8.596078431	0.2443
NAB_032	0.485904	36.913401	28-Oct-22	10:00	12:16	N/A	Adult	N/A	Naibung'a conservancy	Community conservancy	Dry Season	N/A	15	High Livestock	Solid	AG10	SO/GL	N/A	0.49	20	52050	106.2244898	4	7960	6.497959184	0.2112
NAB_033	0.486054	36.913623	28-Oct-22	11:00	12:16	N/A	Sub-Adult	N/A	Naibung'a conservancy	Community conservancy	Dry Season	N/A	10	High Livestock	Solid	AG11.17	SO/GL	N/A	0.52	20	22250	42.78846154	4	10630	8.176923077	0.2112
NAB_034	0.485866	36.913975	28-Oct-22	11:00	12:16	N/A	Sub-Adult	N/A	Naibung'a conservancy	Community conservancy	Dry Season	N/A	6	High Livestock	Solid	AG12.18	SO/GL	N/A	0.49	20	22740	46.40816327	4	8327	6.79755102	0.2354
NAB_035	0.485741	36.913798	28-Oct-22	11:30	12:16	N/A	Sub-Adult	N/A	Naibung'a conservancy	Community conservancy	Dry Season	N/A	10	High Livestock	Solid	AG12.16	SO/GL	N/A	0.52	20	95240	183.1538462	4	9896	7.612307692	0.2354
NAB_036	0.488229	36.912268	28-Oct-22	12:45	13:30	Female	Adult	N/A	Naibung'a conservancy	Community conservancy	Dry Season	N/A	13	High Livestock	Solid	AG13	SO/GL	N/A	0.49	20	78260	159.7142857	4	4710	3.844897959	0.2443
NAB_037	0.488229	36.912268	28-Oct-22	12:30	13:30	Female	Adult	N/A	Naibung'a conservancy	Community conservancy	Dry Season	N/A	13	High Livestock	Solid	AG14	SO/GL	N/A	0.5	20	60990	121.98	4	10340	8.272	0.2443
NAB_038	0.488291	36.912296	28-Oct-22	13:00	13:30	Male	Sub-Adult	N/A	Naibung'a conservancy	Community conservancy	Dry Season	N/A	13	High Livestock	Solid	AG15.15	SO/GL	N/A	0.51	20	57170	112.0980392	4	12150	9.529411765	0.2443
NAB_039	0.488649	36.912187	28-Oct-22	13:00	13:30	N/A	Sub-Adult	N/A	Naibung'a conservancy	Community conservancy	Dry Season	N/A	30	High Livestock	Solid	AG16.17	SO/GL	N/A	0.5	50	19960	99.8	4	7662	6.1296	0.2443
NAB_040	0.488649	36.912186	28-Oct-22	13:00	13:30	N/A	Juvenile	N/A	Naibung'a conservancy	Community conservancy	Dry Season	N/A	30	High Livestock	Solid	AG16.22	SO/GL	N/A	0.52	20	85620	164.6538462	4	12250	9.423076923	0.2443
NAB_041	0.488649	36.912186	28-Oct-22	13:00	13:30	Female	Adult	N/A	Naibung'a conservancy	Community conservancy	Dry Season	N/A	30	High Livestock	Solid	AG17	SO/GL	N/A	0.51	20	86330	169.2745098	4	13260	10.4	0.2443
NAB_042	0.488649	36.912186	28-Oct-22	13:00	13:30	Female	Adult	N/A	Naibung'a conservancy	Community conservancy	Dry Season	N/A	30	High Livestock	Solid	AG18	SO/GL	N/A	0.49	20	62390	127.3265306	4	9398	7.671836735	0.2443
NAB_043	0.488512	36.912122	28-Oct-22	12:45	13:30	N/A	Sub-Adult	N/A	Naibung'a conservancy	Community conservancy	Dry Season	N/A	12	High Livestock	Solid	AG19.17	SO/GL	N/A	0.48	20	17350	36.14583333	4	8400	7	0.2443
NAB_044	0.488512	36.912122	28-Oct-22	12:45	13:30	N/A	Sub-Adult	N/A	Naibung'a conservancy	Community conservancy	Dry Season	N/A	12	High Livestock	Solid	AG20.16	SO/GL	N/A	0.51	50	29570	144.9509804	4	8624	6.763921569	0.2443
NAB_045	0.488529	36.912176	28-Oct-22	12:45	13:30	N/A	Juvenile	N/A	Naibung'a conservancy	Community conservancy	Dry Season	N/A	12	High Livestock	Solid	AG21.22	SO/GL	N/A	0.5	20	55860	111.72	4	9501	7.6008	0.2443
NAB_046	0.488529	36.912176	28-Oct-22	12:45	13:30	N/A	Sub-Adult	N/A	Naibung'a conservancy	Community conservancy	Dry Season	N/A	12	High Livestock	Solid	AG22.17	SO/GL	N/A	0.5	20	84580	169.16	4	10440	8.352	0.2443
NAB_047	0.488529	36.912176	28-Oct-22	12:45	13:30	Female	Adult	N/A	Naibung'a conservancy	Community conservancy	Dry Season	N/A	12	High Livestock	Solid	AG23	SO/GL	N/A	0.5	20	18690	37.38	4	6908	5.5264	0.2443
NAB_048	0.488529	36.912176	28-Oct-22	12:45	14:00	N/A	Adult	N/A	Naibung'a conservancy	Community conservancy	Dry Season	N/A	12	High Livestock	Solid	AG24	SO/GL	N/A	0.48	20	76200	158.75	4	8758	7.298333333	0.2443
NAB_049	0.488306	36.911902	28-Oct-22	13:00	14:00	N/A	Adult	N/A	Naibung'a conservancy	Community conservancy	Dry Season	N/A	8	High Livestock	Solid	AG25	SO/GL	N/A	0.49	20	26630	54.34693878	4	6925	5.653061224	0.2443
NAB_050	0.488357	36.911551	28-Oct-22	13:00	14:00	N/A	Adult	N/A	Naibung'a conservancy	Community conservancy	Dry Season	N/A	8	High Livestock	Solid	AG26	SO/GL	N/A	0.49	20	92300	188.3673469	4	10850	8.857142857	0.2583
NAB_051	0.488357	36.911551	28-Oct-22	13:00	14:00	N/A	Adult	N/A	Naibung'a conservancy	Community conservancy	Dry Season	N/A	8	High Livestock	Solid	AG27	SO/GL	N/A	0.51	20	80920	158.6666667	4	13390	10.50196078	0.2583
NAB_052	0.488357	36.911551	28-Oct-22	13:00	14:00	N/A	Adult	N/A	Naibung'a conservancy	Community conservancy	Dry Season	N/A	8	High Livestock	Solid	AG28	SO/GL	N/A	0.48	20	60220	125.4583333	4	11460	9.55	0.2583
MPL_069	0.414023	36.845131	23-Oct-22	09:55	10:00	Male	Sub-Adult	2.5	Mpala Ranch	Private ranch	Dry Season	Yes	20	No Livestock	Solid	DK2.14	SO/GL	N/A	0.48	20	12070	25.14583333	4	6836	5.696666667	0.2301
MPL_070	0.414848	36.846559	23-Oct-22	10:10	10:30	Female	Adult	2.5	Mpala Ranch	Private ranch	Dry Season	No	20	No Livestock	Solid	DK3	SO/GL	Foot injury	0.51	20	50190	98.41176471	4	10360	8.125490196	0.2385
MPL_071	0.454159	36.842825	23-Oct-22	11:03	11:22	Female	Sub-Adult	2.5	Mpala Ranch	Private ranch	Dry Season	No	12	No Livestock	Solid	DU2.17	SO/GL	N/A	0.48	20	29080	60.58333333	4	5192	4.326666667	0.2065
MPL_072	0.454149	36.84251	23-Oct-22	11:09	11:30	Female	Adult	2.5	Mpala Ranch	Private ranch	Dry Season	No	12	No Livestock	Solid	DU1	SO/GL	N/A	0.48	20	23300	48.54166667	4	4888	4.073333333	0.2065
MPL_073	0.454149	36.84251	23-Oct-22	11:09	11:27	Female	Adult	2.5	Mpala Ranch	Private ranch	Dry Season	No	12	No Livestock	Solid	DU3	SO/GL	N/A	0.51	20	29380	57.60784314	4	8802	6.903529412	0.2065
MPL_074	0.455131	36.841015	23-Oct-22	12:16	12:23	Male	Sub-Adult	2.5	Mpala Ranch	Private ranch	Dry Season	No	9	No Livestock	Solid	DN2.17	SO/GL	N/A	0.51	20	27950	54.80392157	4	5344	4.191372549	0.2065
MPL_075	0.483452	36.846102	23-Oct-22	13:01	13:07	Female	Adult	2.5	Mpala Ranch	Private ranch	Dry Season	No	7	Low Livestock	Solid	AZ1	SO/GL	N/A	0.51	20	44050	86.37254902	4	11970	9.388235294	0.2006
MPL_076	0.481206	36.845311	23-Oct-22	13:22	13:29	Male	Sub-Adult	2.5	Mpala Ranch	Private ranch	Dry Season	No	8	Low Livestock	Solid	BM1.17	SO/GL	N/A	0.51	20	39280	77.01960784	4	6122	4.801568627	0.2006
MPL_077	0.481206	36.845311	23-Oct-22	13:29	13:35	Male	Sub-Adult	2.5	Mpala Ranch	Private ranch	Dry Season	No	8	Low Livestock	Solid	BM2.18	SO/GL	N/A	0.49	20	62270	127.0816327	4	8441	6.890612245	0.2006
MPL_078	0.481206	36.845311	23-Oct-22	13:29	13:39	Female	Sub-Adult	2.5	Mpala Ranch	Private ranch	Dry Season	No	8	Low Livestock	Solid	BM1.15	SO/GL	N/A	0.48	20	42700	88.95833333	4	7590	6.325	0.2006
MPL_079	0.471611	36.855625	24-Oct-22	08:45	08:55	Male	Adult	2.5	Mpala Ranch	Private ranch	Dry Season	No	2	No Livestock	Solid	B110	SO/GL	N/A	0.5	40	174900	699.6	4	11160	8.928	0.189
MPL_080	0.472333	36.873594	24-Oct-22	10:12	10:42	Female	Adult	2.5	Mpala Ranch	Private ranch	Dry Season	Yes	30	No Livestock	Solid	AP5.10	SO/GL	N/A	0.49	20	51140	104.3673469	4	12150	9.918367347	0.1995
MPL_081	0.472333	36.873594	24-Oct-22	10:26	11:04	Female	Adult	2.5	Mpala Ranch	Private ranch	Dry Season	No	30	No Livestock	Solid	AP4.09	SO/GL	N/A	0.49	20	64320	131.2653061	4	4831	3.943673469	0.1995
MPL_082	0.472333	36.873594	24-Oct-22	10:26	11:04	Male	Sub-Adult	2.5	Mpala Ranch	Private ranch	Dry Season	No	30	No Livestock	Solid	AP5.15	SO/GL	N/A	0.5	20	31190	62.38	4	8385	6.708	0.1995
MPL_083	0.472333	36.873594	24-Oct-22	10:45	11:04	Female	Adult	2.5	Mpala Ranch	Private ranch	Dry Season	No	36	No Livestock	Solid	BT2	SO/GL	N/A	0.49	20	10370	21.16326531	4	5989	4.888979592	0.1995
MPL_084	0.472333	36.873594	24-Oct-22	10:45	11:13	Female	Adult	2.5	Mpala Ranch	Private ranch	Dry Season	No	35	No Livestock	Solid	BT3	SO/GL	N/A	0.51	20	20510	40.21568627	4	6352	4.981960784	0.1995
MPL_085	0.472333	36.873594	24-Oct-22	10:50	11:11	Male	Sub-Adult	2.5	Mpala Ranch	Private ranch	Dry Season	Yes	35	No Livestock	Solid	BT4.15	SO/GL	N/A	0.49	20	31840	64.97959184	4	7254	5.921632653	0.1995
MPL_086	0.472333	36.873594	24-Oct-22	11:01	11:08	Male	Adult	2.5	Mpala Ranch	Private ranch	Dry Season	No	14	No Livestock	Solid	B112	SO/GL	N/A	0.52	20	81150	156.0576923	4	5989	4.606923077	0.1995
MPL_087	0.472333	36.873594	24-Oct-22	11:00	11:18	N/A	Adult	2.5	Mpala Ranch	Private ranch	Dry Season	N/A	14	No Livestock	Solid	UN1	SO/GL	N/A	0.52	20	36000	69.23076923	4	5326	4.096923077	0.1995
MPL_088	0.472333	36.873594	24-Oct-22	11:18	11:49	Male	Juvenile	2.5	Mpala Ranch	Private ranch	Dry Season	N/A	20	No Livestock	Solid	BF2.19	SO/GL	N/A	0.48	20	65230	135.8958333	4	8533	7.110833333	0.1995
MPL_089	0.472333	36.873594	24-Oct-22	11:27	11:46	Male	Juvenile	2.5	Mpala Ranch	Private ranch	Dry Season	No	20	No Livestock	Solid	BF3.19	SO/GL	N/A	0.51	20	20340	39.88235294	4	7521	5.898823529	0.1995
MPL_090	0.472333	36.873594	24-Oct-22	11:29	11:44	Female	Juvenile	2.5	Mpala Ranch	Private ranch	Dry Season	No	20	No Livestock	Solid	BF4.20	SO/GL	N/A	0.5	20	16870	33.74	4	9187	7.3496	0.1995
MPL_091	0.472333	36.873594	24-Oct-22	11:40	11:51	Female	Sub-Adult	2.5	Mpala Ranch	Private ranch	Dry Season	Yes	20	No Livestock	Solid	BF1.15	SO/GL	N/A	0.5	20	36920	73.84	4	5832	4.6656	0.1995
MPL_092	0.472333	36.873594	24-Oct-22	11:53	12:06:00	Male	Juvenile	2.5	Mpala Ranch	Private ranch	Dry Season	No	4	No Livestock	Solid	UN2	SO/GL	N/A	0.51	20	22430	43.98039216	4	5425	4.254901961	0.1995
MPL_093	0.472333	36.873594	24-Oct-22	11:54	12:06	Female	Adult	2	Mpala Ranch	Private ranch	Dry Season	Yes	20	No Livestock	Solid	BF1	SO/GL	N/A	0.48	50	26680	138.9583333	4	10620	8.85	0.1995
MPL_094	0.472333	36.873594	24-Oct-22	11:54	12:06	Female	Adult	2.5	Mpala Ranch	Private ranch	Dry Season	Yes	20	No Livestock	Solid	BF3	SO/GL	N/A	0.51	20	40350	79.11764706	4	10560	8.282352941	0.1995
MPL_095	0.472815	36.873804	27-Oct-22	10:54	11:00	Male	Adult	2.5	Mpala Ranch	Private ranch	Dry Season	No	10	No Livestock	Solid	B115	SO/GL	N/A	0.51	50	214400	1050.980392	4	7131	5.592941176	0.1995
MPL_096	0.472815	36.873804	27-Oct-22	10:54	11:06	Female	Juvenile	2.5	Mpala Ranch	Private ranch	Dry Season	No	20	No Livestock	Solid	BF6.22	SO/GL	N/A	0.49	50	33280	169.7959184	4	8931	7.290612245	0.1995
MPL_097	0.472815	36.873804	27-Oct-22	10:24	11:09	Female	Adult	2.5	Mpala Ranch	Private ranch	Dry Season	No	20	No Livestock	Solid	AP9	SO/GL	N/A	0.49	20	14770	30.14285714	4	5918	4.831020408	0.1995
MPL_098	0.472815	36.873804	27-Oct-22	10:35	11:16	Female	Adult	2.5	Mpala Ranch	Private ranch	Dry Season	Yes	20	No Livestock	Solid	AP10	SO/GL	N/A	0.5	20	20760	41.52	4	9201	7.3608	0.1995
OLM_022	0.544436	36.615723	31-Oct-22	12:02	12:41	Female	Adult	2.5	Ol Maisor	Agropastoral	Dry Season	N/A	20	High Livestock	Solid	LM1	SO/GL	N/A	0.51	40	130300	510.9803922	4	28470	22.32941176	0.2333
OLM_023	0.544047	36.614388	31-Oct-22	12:00	12:41	Male	Sub-Adult	2.5	Ol Maisor	Agropastoral	Dry Season	No	20	High Livestock	Solid	LM2.16	SO/GL	N/A	0.51	20	55020	107.8823529	4	22180	17.39607843	0.2333
OLM_024	0.544261	36.614781	31-Oct-22	12:00	12:41	N/A	Juvenile	2.5	Ol Maisor	Agropastoral	Dry Season	N/A	20	High Livestock	Solid	LM3.19	SO/GL	N/A	0.52	20	36780	70.73076923	4	11350	8.730769231	0.2333
OLM_025	0.544795	36.615405	31-Oct-22	12:00	12:41	N/A	Sub-Adult	2.5	Ol Maisor	Agropastoral	Dry Season	N/A	20	High Livestock	Solid	LM4.17	SO/GL	N/A	0.5	20	35210	70.42	4	25700	20.56	0.2333
OLM_026	0.543517	36.617407	31-Oct-22	12:15	13:44	N/A	Adult	2.5	Ol Maisor	Agropastoral	Dry Season	N/A	20	High Livestock	Solid	LM2	SO/GL	N/A	0.48	50	31340	163.2291667	8	8557	14.26166667	0.2463
OLM_027	0.54346	36.617528	31-Oct-22	12:15	13:44	N/A	Juvenile	2.5	Ol Maisor	Agropastoral	Dry Season	N/A	20	High Livestock	Solid	LM5.20	SO/GL	N/A	0.52	20	50730	97.55769231	4	4424	3.403076923	0.2463
OLM_028	0.543887	36.618025	31-Oct-22	12:15	13:44	N/A	Sub-Adult	2.5	Ol Maisor	Agropastoral	Dry Season	N/A	20	High Livestock	Solid	LM6.17	SO/GL	N/A	0.5	20	25930	51.86	8	60140	96.224	0.2572
OLM_029	0.543887	36.618025	31-Oct-22	12:15	13:44	N/A	Adult	2.5	Ol Maisor	Agropastoral	Dry Season	N/A	20	High Livestock	Solid	LM6	SO/GL	N/A	0.5	50	51880	259.4	4	28420	22.736	0.2572
OLM_030	0.544261	36.618225	31-Oct-22	12:30	13:44	N/A	Sub-Adult	2.5	Ol Maisor	Agropastoral	Dry Season	N/A	20	High Livestock	Solid	LM7.16	SO/GL	N/A	0.5	40	165700	662.8	4	33650	26.92	0.2572
OLM_031	0.544261	36.618225	31-Oct-22	12:30	13:44	N/A	Juvenile	2.5	Ol Maisor	Agropastoral	Dry Season	N/A	20	High Livestock	Solid	LM8.22	SO/GL	N/A	0.51	50	116100	569.1176471	4	24230	19.00392157	0.2572
OLM_032	0.544261	36.618225	31-Oct-22	12:30	13:44	N/A	Sub-Adult	2.5	Ol Maisor	Agropastoral	Dry Season	N/A	20	High Livestock	Solid	LM8.16	SO/GL	N/A	0.51	40	48110	188.6666667	8	42880	67.2627451	0.2572
OLM_033	0.544261	36.618225	31-Oct-22	12:30	13:44	N/A	Sub-Adult	2.5	Ol Maisor	Agropastoral	Dry Season	N/A	20	High Livestock	Solid	LM9.17	SO/GL	N/A	0.5	40	191600	766.4	4	24960	19.968	0.2572
OLM_034	0.544587	36.617562	31-Oct-22	12:30	13:44	N/A	Juvenile	2.5	Ol Maisor	Agropastoral	Dry Season	N/A	20	High Livestock	Solid	LM10.22	SO/GL	N/A	0.51	50	189100	926.9607843	8	20030	31.41960784	0.2572
OLM_035	0.544651	36.617189	31-Oct-22	12:30	13:44	N/A	Adult	2.5	Ol Maisor	Agropastoral	Dry Season	N/A	20	High Livestock	Solid	LM11	SO/GL	N/A	0.509	20	47530	93.37917485	16	22950	72.14145383	0.2572
OLM_036	0.544651	36.617181	31-Oct-22	12:30	13:44	N/A	Sub-Adult	2.5	Ol Maisor	Agropastoral	Dry Season	N/A	20	High Livestock	Solid	LM12.17	SO/GL	N/A	0.5	20	70000	140	4	20130	16.104	0.2572
OLM_037	0.412638	36.641263	31-Oct-22	14:00	15:35	N/A	Adult	2.5	Ol Maisor	Agropastoral	Dry Season	N/A	20	High Livestock	Solid	LM13	SO/GL	N/A	0.5	20	44440	88.88	4	25690	20.552	0.3424
OLM_038	0.41232	36.641147	31-Oct-22	14:30	15:35	N/A	Adult	2.5	Ol Maisor	Agropastoral	Dry Season	N/A	15	High Livestock	Solid	LM14	SO/GL	N/A	0.52	40	96760	372.1538462	4	18020	13.86153846	0.3424
OLM_039	0.411504	36.641444	31-Oct-22	13:30	16:13	N/A	Sub-Adult	2.5	Ol Maisor	Agropastoral	Dry Season	N/A	15	High Livestock	Solid	LM15.18	SO/GL	N/A	0.51	50	14850	72.79411765	4	16540	12.97254902	0.3424
OLM_040	0.412397	36.640522	31-Oct-22	15:00	16:13	N/A	Adult	2.5	Ol Maisor	Agropastoral	Dry Season	N/A	15	High Livestock	Solid	LM16	SO/GL	N/A	0.52	20	44720	86	4	21710	16.7	0.3424
OLM_041	0.412397	36.640522	31-Oct-22	15:00	16:13	N/A	Adult	2.5	Ol Maisor	Agropastoral	Dry Season	N/A	15	High Livestock	Solid	LM17	SO/GL	N/A	0.51	20	23520	46.11764706	4	19610	15.38039216	0.3424
OLM_042	0.412053	36.640469	31-Oct-22	15:00	16:13	N/A	Juvenile	2.5	Ol Maisor	Agropastoral	Dry Season	N/A	10	High Livestock	Solid	LM18.21	SO/GL	N/A	0.5	20	25260	50.52	4	11500	9.2	0.3079
OLM_043	0.412053	36.640469	31-Oct-22	15:00	16:13	N/A	Juvenile	2.5	Ol Maisor	Agropastoral	Dry Season	N/A	10	High Livestock	Solid	LM19.20	SO/GL	N/A	0.5	20	75720	151.44	4	11410	9.128	0.3079
OLM_044	0.412537	36.640716	31-Oct-22	15:00	16:13	N/A	Sub-Adult	2.5	Ol Maisor	Agropastoral	Dry Season	N/A	10	High Livestock	Solid	LM20.16	SO/GL	N/A	0.5	20	56210	112.42	8	30020	48.032	0.3424
OLM_045	0.412585	36.644253	31-Oct-22	16:00	16:35	N/A	Adult	2.5	Ol Maisor	Agropastoral	Dry Season	N/A	13	High Livestock	Solid	LM21	SO/GL	N/A	0.51	20	54510	106.8823529	4	15360	12.04705882	0.301
OLM_046	0.412585	36.644253	31-Oct-22	16:00	16:35	N/A	Adult	2.5	Ol Maisor	Agropastoral	Dry Season	N/A	13	High Livestock	Solid	LM22	SO/GL	N/A	0.51	20	61690	120.9607843	4	23170	18.17254902	0.301
OLM_047	0.412326	36.644556	31-Oct-22	16:00	16:35	N/A	Juvenile	2.5	Ol Maisor	Agropastoral	Dry Season	N/A	9	High Livestock	Solid	LM23.21	SO/GL	N/A	0.49	50	39400	201.0204082	4	9261	7.56	0.301
OLM_048	0.412326	36.644556	31-Oct-22	16:00	16:35	N/A	Adult	2.5	Ol Maisor	Agropastoral	Dry Season	N/A	9	High Livestock	Solid	LM24	SO/GL	N/A	0.5	20	19580	39.16	4	17610	14.088	0.301
SNR_180	0.6594	37.7317	11-Oct-22	12:16	12:35	Male	Sub-Adult	2.5	National reserves	National reserve	Dry Season	No	11	No Livestock	Solid	M9.14	SO/GL	N/A	0.5	50	40600	203	4	4623	3.6984	0.2092
SNR_181	0.6594	37.7317	11-Oct-22	12:21	12:42	Female	Adult	2.5	National reserves	National reserve	Dry Season	No	11	No Livestock	Solid	M9.9612	SO/GL	N/A	0.5	50	17780	88.9	4	4722	3.7776	0.2092
SNR_182	0.6594	37.7317	11-Oct-22	12:21	12:46	Female	Adult	2.5	National reserves	National reserve	Dry Season	No	11	No Livestock	Solid	M9.02	SO/GL	N/A	0.49	20	29400	60	4	5303	4.328979592	0.2092
SNR_183	0.6594	37.7317	11-Oct-22	12:24	12:46	Male	Sub-Adult	2	National reserves	National reserve	Dry Season	No	11	No Livestock	Solid	M9.0216	SO/GL	N/A	0.5	50	17760	88.8	4	4386	3.5088	0.2092
SNR_184	0.6594	37.7316	11-Oct-22	12:25	12:38	Female	Adult	2.5	National reserves	National reserve	Dry Season	No	11	No Livestock	Solid	M9.96	SO/GL	N/A	0.51	50	31900	156.372549	4	5861	4.596862745	0.1639
SNR_185	0.6594	37.7316	11-Oct-22	12:36	12:51	Female	Adult	2.5	National reserves	National reserve	Dry Season	No	11	No Livestock	Solid	M9	SO/GL	N/A	0.52	20	60730	116.7884615	4	7150	5.5	0.1639
SNR_186	0.6594	37.7316	11-Oct-22	12:41	12:54	Male	Juvenile	2	National reserves	National reserve	Dry Season	No	11	No Livestock	Solid	M9.0820	SO/GL	N/A	0.52	20	17370	33.40384615	4	5578	4.290769231	0.1639
SNR_187	0.67463	37.82948	11-Oct-22	14:16	14:21	Female	Sub-Adult	2.5	National reserves	National reserve	Dry Season	No	8	No Livestock	Solid	M64.9515	SO/GL	N/A	0.5	20	9845	19.69	4	3433	2.7464	0.1666
SNR_189	0.67463	37.82948	11-Oct-22	14:59	15:09	Female	Adult	2	National reserves	National reserve	Dry Season	No	8	No Livestock	Solid	M63.94	SO/GL	N/A	0.49	20	23690	48.34693878	4	3930	3.208163265	0.1666
SNR_190	0.67463	37.82948	11-Oct-22	15:10	16:24	Female	Sub-Adult	2	National reserves	National reserve	Dry Season	No	8	No Livestock	Solid	M63.9416	SO/GL	N/A	0.51	20	36930	72.41176471	4	6027	4.727058824	0.1666
SNR_191	0.67463	37.82948	11-Oct-22	15:15	16:25	Male	Sub-Adult	2	National reserves	National reserve	Dry Season	No	8	No Livestock	Solid	M64.9512	SO/GL	N/A	0.5	50	13790	68.95	4	5090	4.072	0.1666
SNR_192	0.5746	37.50249	12-Oct-22	10:14	10:44	Male	Sub-Adult	2	National reserves	National reserve	Dry Season	No	3	No Livestock	Solid	M36.09	SO/GL	N/A	0.51	20	18040	35.37254902	4	6585	5.164705882	0.2566
SNR_193	0.5746	37.50249	12-Oct-22	10:16	10:44	Male	Sub-Adult	2	National reserves	National reserve	Dry Season	No	3	No Livestock	Solid	B1445	SO/GL	N/A	0.484	50	34670	179.0805785	4	5162	4.266115702	0.2566
SNR_194	0.5746	37.50249	12-Oct-22	10:26	10:44	Male	Adult	2	National reserves	National reserve	Dry Season	No	3	No Livestock	Solid	M11.9110	SO/GL	N/A	0.51	50	61020	299.1176471	4	5367	4.209411765	0.2566
SNR_195	0.65311	37.3314	12-Oct-22	12:50	13:37	Male	Adult	2	National reserves	National reserve	Dry Season	No	29	No Livestock	Solid	B1505	SO/GL	N/A	0.49	20	51210	104.5102041	4	5667	4.626122449	0.3107
SNR_196	0.65311	37.3314	12-Oct-22	12:51	13:36	N/A	Sub-Adult	2	National reserves	National reserve	Dry Season	No	29	No Livestock	Solid	M60.18	SO/GL	N/A	0.52	50	39980	192.2115385	4	8538	6.567692308	0.3107
SNR_197	0.65311	37.3314	12-Oct-22	12:52	13:35	Female	Adult	2	National reserves	National reserve	Dry Season	No	29	No Livestock	Solid	M60	SO/GL	N/A	0.52	20	41800	80.38461538	4	6590	5.069230769	0.3107
SNR_198	0.65311	37.3314	12-Oct-22	12:58	13:31	Male	Juvenile	2	National reserves	National reserve	Dry Season	No	29	No Livestock	Solid	M58.911020	SO/GL	N/A	0.51	50	71780	351.8627451	4	20920	16.40784314	0.3107
SNR_199	0.65311	37.3314	12-Oct-22	13:06	13:30	Female	Adult	2	National reserves	National reserve	Dry Season	No	29	No Livestock	Solid	M58.9110	SO/GL	N/A	0.49	20	45700	93.26530612	4	8375	6.836734694	0.3107
SNR_200	0.65311	37.3314	12-Oct-22	13:10	13:27	Female	Adult	2	National reserves	National reserve	Dry Season	No	29	No Livestock	Solid	M58.9106	SO/GL	N/A	0.51	20	81290	159.3921569	4	7894	6.191372549	0.3107
SNR_201	0.65311	37.3314	12-Oct-22	13:19	13:25	Female	Juvenile	2.5	National reserves	National reserve	Dry Season	No	29	No Livestock	Solid	M58.8817	SO/GL	N/A	0.52	50	50410	242.3557692	4	11960	9.2	0.3107
SNR_202	0.65311	37.3314	12-Oct-22	14:26	14:40	Female	Sub-Adult	2	National reserves	National reserve	Dry Season	No	29	No Livestock	Solid	M60.13	SO/GL	N/A	0.48	20	45810	95.4375	4	10110	8.425	0.3107
SNR_203	0.67618	37.83301	13-Oct-22	12:55	13:08	Male	Adult	2.5	National reserves	National reserve	Dry Season	No	16	No Livestock	Solid	B1204	SO/GL	N/A	0.51	50	39040	191.372549	4	9680	7.592156863	0.2438
SNR_204	0.68113	37.83929	13-Oct-22	13:57	14:12	Female	Adult	2	National reserves	National reserve	Dry Season	No	7	No Livestock	Solid	M8.88	SO/GL	N/A	0.52	20	32410	62.32692308	4	7935	6.103846154	0.2138
SNR_205	0.68113	37.83929	13-Oct-22	14:01	14:12	Female	Sub-Adult	2	National reserves	National reserve	Dry Season	No	7	No Livestock	Solid	M8.8812	SO/GL	N/A	0.49	40	50690	206.8979592	4	11190	9.134693878	0.2138
SNR_206	0.68431	37.84251	13-Oct-22	14:20	14:32	Male	Sub-Adult	2.5	National reserves	National reserve	Dry Season	No	7	No Livestock	Solid	M8.9109	SO/GL	N/A	0.49	20	67010	136.755102	4	4833	3.945306122	0.251
SNR_207	0.68619	37.84539	13-Oct-22	15:36	15:51	Female	Adult	2	National reserves	National reserve	Dry Season	No	26	No Livestock	Solid	M63.9410	SO/GL	N/A	0.49	20	43450	88.67346939	4	4317	3.524081633	0.2156
SNR_208	0.57712	37.54442	14-Oct-22	10:15	10:21	Female	Adult	2	National reserves	National reserve	Dry Season	No	6	No Livestock	Solid	M31.04	SO/GL	N/A	0.5	20	27440	54.88	4	6037	4.8296	0.3253
SNR_209	0.57712	37.54442	14-Oct-22	10:48	10:58	Male	Juvenile	2	National reserves	National reserve	Dry Season	No	6	No Livestock	Solid	M32.0420	SO/GL	N/A	0.51	50	63830	312.8921569	4	9394	7.367843137	0.3253
SNR_210	0.57712	37.54442	14-Oct-22	10:50	11:00	Male	Sub-Adult	2	National reserves	National reserve	Dry Season	No	6	No Livestock	Solid	M32.0417	SO/GL	N/A	0.51	50	25760	126.2745098	4	6542	5.130980392	0.3253
SNR_211	0.59043	37.60725	14-Oct-22	12:58	13:40	Female	Adult	2	National reserves	National reserve	Dry Season	No	12	No Livestock	Solid	R24	SO/GL	N/A	0.51	20	78390	153.7058824	4	7804	6.120784314	0.2389
SNR_212	0.58808	37.58996	15-Oct-22	11:00	11:04	Female	Adult	2	National reserves	National reserve	Dry Season	No	6	No Livestock	Solid	R22.89	SO/GL	N/A	0.52	20	37030	71.21153846	4	8864	6.818461538	0.262
SNR_213	0.58809	37.58954	15-Oct-22	11:04	11:10	Male	Sub-Adult	2	National reserves	National reserve	Dry Season	No	6	No Livestock	Solid	R22.8916	SO/GL	N/A	0.51	50	12050	59.06862745	4	5344	4.191372549	0.262
SNR_214	0.59131	37.60802	15-Oct-22	11:33	11:37	Female	Sub-Adult	2	National reserves	National reserve	Dry Season	No	13	No Livestock	Solid	M6.14	SO/GL	N/A	0.51	50	21460	105.1960784	4	4567	3.581960784	0.2389
NAM_041	1.009478	37.38661	11-Jan-23	13:30	14:24	Male	Adult	N/A	Namunyak conservancy	Community conservancy	Wet Season	N/A	5	High Livestock	Solid	B7	SO/GL	N/A	0.52	50	18060	86.82692308	4	7227	5.559230769	0.3254
NAM_042	1.009478	37.38661	11-Jan-23	12:30	14:24	Male	Adult	N/A	Namunyak conservancy	Community conservancy	Wet Season	N/A	5	High Livestock	Solid	B8	SO/GL	N/A	0.51	50	102600	502.9411765	4	11300	8.862745098	0.3254
NAM_043	1.009459	37.386841	11-Jan-23	13:50	14:24	Male	Adult	2.5	Namunyak conservancy	Community conservancy	Wet Season	No	1	High Livestock	Solid	B9	SO/GL	N/A	0.52	50	13440	64.61538462	4	8872	6.824615385	0.3254
NAM_044	1.009459	37.386841	11-Jan-23	14:10	14:24	Male	Adult	2.5	Namunyak conservancy	Community conservancy	Wet Season	Yes	6	High Livestock	Solid	B10	SO/GL	N/A	0.49	20	80820	164.9387755	4	10650	8.693877551	0.3254
NAM_045	1.01017	37.387403	11-Jan-23	14:20	15:05	Male	Adult	2.5	Namunyak conservancy	Community conservancy	Wet Season	No	6	High Livestock	Solid	B11	SO/GL	N/A	0.49	50	21200	108.1632653	4	9398	7.671836735	0.3138
NAM_046	1.01017	37.387403	11-Jan-23	13:00	15:05	Male	Adult	2.5	Namunyak conservancy	Community conservancy	Wet Season	No	6	High Livestock	Solid	B12	SO/GL	N/A	0.49	50	21850	111.4795918	4	9042	7.38122449	0.3138
NAM_047	1.01017	37.387403	11-Jan-23	13:00	15:05	Male	Adult	2.5	Namunyak conservancy	Community conservancy	Wet Season	No	6	High Livestock	Solid	B13	SO/GL	N/A	0.48	50	46460	241.9791667	4	11230	9.358333333	0.3138
NAM_048	1.009172	37.386811	11-Jan-23	17:58	18:16	Male	Adult	2.5	Namunyak conservancy	Community conservancy	Wet Season	No	2	High Livestock	Solid	B14	SO/GL	N/A	0.5	20	16540	33.08	4	5866	4.6928	0.3254
NAM_049	1.006376	37.403768	12-Jan-23	07:30	08:58	Male	Adult	N/A	Namunyak conservancy	Community conservancy	Wet Season	No	3	High Livestock	Solid	B15	SO/GL	N/A	0.5	50	15180	75.9	4	9434	7.5472	0.2264
NAM_050	1.01062	37.394826	12-Jan-23	12:00	12:30	Male	Adult	2.5	Namunyak conservancy	Community conservancy	Wet Season	N/A	3	High Livestock	Solid	B16	SO/GL	N/A	0.5	50	17310	86.55	4	7042	5.6336	0.2572
NAM_051	0.990584	37.407742	13-Jan-23	06:30	08:50	Male	Sub-Adult	N/A	Namunyak conservancy	Community conservancy	Wet Season	N/A	N/A	High Livestock	Solid	AS1.17	SO/GL	N/A	0.52	50	18960	91.15384615	4	5249	4.037692308	0.2975
NAM_052	0.993108	37.410658	13-Jan-23	06:00	08:50	Female	Adult	N/A	Namunyak conservancy	Community conservancy	Wet Season	N/A	N/A	High Livestock	Solid	AS2	SO/GL	N/A	0.5	50	20050	100.25	4	4566	3.6528	0.2444
NAM_053	1.014705	37.394087	13-Jan-23	05:00	08:50	Female	Adult	N/A	Namunyak conservancy	Community conservancy	Wet Season	N/A	N/A	High Livestock	Solid	AS3	SO/GL	N/A	0.51	50	57500	281.8627451	4	11960	9.380392157	0.3007
NAM_054	1.009772	37.386406	13-Jan-23	06:00	08:50	Female	Sub-Adult	N/A	Namunyak conservancy	Community conservancy	Wet Season	N/A	N/A	High Livestock	Solid	AS4.17	SO/GL	N/A	0.5	50	16890	84.45	4	20790	16.632	0.3254
NAM_055	1.009772	37.386406	13-Jan-23	06:00	08:50	Female	Adult	N/A	Namunyak conservancy	Community conservancy	Wet Season	N/A	N/A	High Livestock	Solid	AS5	SO/GL	N/A	0.5	50	12510	62.55	4	20570	16.456	0.3254
NAM_056	1.010084	37.38735	13-Jan-23	07:00	08:50	Female	Adult	N/A	Namunyak conservancy	Community conservancy	Wet Season	N/A	N/A	High Livestock	Solid	AS6	SO/GL	N/A	0.51	50	101000	495.0980392	4	14560	11.41960784	0.3138
NAM_057	1.010084	37.38735	13-Jan-23	07:00	08:50	Female	Adult	N/A	Namunyak conservancy	Community conservancy	Wet Season	N/A	N/A	High Livestock	Solid	AS7	SO/GL	N/A	0.51	20	23710	46.49019608	4	6000	4.705882353	0.3138
NAM_058	1.01066	37.388256	13-Jan-23	08:00	08:50	N/A	Sub-Adult	N/A	Namunyak conservancy	Community conservancy	Wet Season	N/A	N/A	High Livestock	Solid	AS8.15	SO/GL	N/A	0.5	50	15730	78.65	4	6958	5.5664	0.2947
MPL_110	0.455777	36.841413	18-Jan-23	09:44	09:50	Female	Adult	2.5	Mpala Ranch	Private ranch	Wet Season	No	20	No Livestock	Solid	J1	SO/GL	N/A	0.49	50	58880	300.4081633	4	6033	4.924897959	0.2065
MPL_111	0.455777	36.841413	18-Jan-23	09:49	09:57	Female	Sub-Adult	2.5	Mpala Ranch	Private ranch	Wet Season	No	20	No Livestock	Solid	J1.18	SO/GL	N/A	0.52	20	20220	38.88461538	4	3685	2.834615385	0.2065
MPL_112	0.455777	36.841413	18-Jan-23	09:30	10:01	N/A	Sub-Adult	N/A	Mpala Ranch	Private ranch	Wet Season	N/A	20	No Livestock	Solid	J2.17	SO/GL	N/A	0.49	20	25130	51.28571429	4	5913	4.826938776	0.2065
MPL_113	0.454082	36.842747	18-Jan-23	11:15	12:06	Female	Sub-Adult	2.5	Mpala Ranch	Private ranch	Wet Season	No	10	No Livestock	Solid	J3.18	SO/GL	N/A	0.5	50	10050	50.25	4	8338	6.6704	0.231
MPL_114	0.454082	36.842747	18-Jan-23	11:30	12:06	Male	Juvenile	2.5	Mpala Ranch	Private ranch	Wet Season	No	12	No Livestock	Solid	J4.20	SO/GL	N/A	0.5	50	17980	89.9	4	9204	7.3632	0.231
MPL_115	0.454082	36.842747	18-Jan-23	11:40	12:29	Female	Juvenile	2.5	Mpala Ranch	Private ranch	Wet Season	No	22	No Livestock	Solid	J5.20	SO/GL	N/A	0.5	50	57660	288.3	4	10150	8.12	0.231
MPL_116	0.454082	36.842747	18-Jan-23	11:40	11:57	Female	Adult	2.5	Mpala Ranch	Private ranch	Wet Season	No	22	No Livestock	Solid	J6	SO/GL	N/A	0.5	20	56020	112.04	4	6204	4.9632	0.231
MPL_117	0.454082	36.842747	18-Jan-23	11:50	12:06	N/A	Adult	N/A	Mpala Ranch	Private ranch	Wet Season	No	22	No Livestock	Solid	J7	SO/GL	N/A	0.51	20	30630	60.05882353	4	12180	9.552941176	0.231
MPL_118	0.454082	36.842747	18-Jan-23	12:00	12:24	Female	Adult	2.5	Mpala Ranch	Private ranch	Wet Season	No	5	No Livestock	Solid	J8	SO/GL	N/A	0.52	50	17400	83.65384615	4	7620	5.861538462	0.231
MPL_119	0.454082	36.842747	18-Jan-23	12:00	12:33	N/A	Sub-Adult	N/A	Mpala Ranch	Private ranch	Wet Season	N/A	5	No Livestock	Solid	J9.17	SO/GL	N/A	0.51	50	8227	40.32843137	4	5055	3.964705882	0.231
MPL_120	0.424859	36.899617	19-Jan-23	09:00	09:49	Female	Adult	2.5	Mpala Ranch	Private ranch	Wet Season	No	3	No Livestock	Solid	J10	SO/GL	N/A	0.48	50	37120	193.3333333	4	6488	5.406666667	0.198
MPL_121	0.424858	36.899617	19-Jan-23	09:00	09:55	N/A	Juvenile	2.5	Mpala Ranch	Private ranch	Wet Season	No	3	No Livestock	Solid	J10.20	SO/GL	N/A	0.51	50	96740	474.2156863	4	8166	6.404705882	0.198
MPL_122	0.424858	36.899617	19-Jan-23	06:00	10:00	N/A	Juvenile	2.5	Mpala Ranch	Private ranch	Wet Season	No	10	No Livestock	Solid	J11.22	SO/GL	N/A	0.51	20	21340	41.84313725	4	8757	6.868235294	0.198
MPL_123	0.424858	36.899617	19-Jan-23	06:00	10:00	Female	Adult	N/A	Mpala Ranch	Private ranch	Wet Season	N/A	N/A	No Livestock	Solid	J11	SO/GL	N/A	0.49	20	43040	87.83673469	4	6864	5.603265306	0.198
MPL_124	0.423387	36.892337	19-Jan-23	10:05	10:29	Female	Adult	2.5	Mpala Ranch	Private ranch	Wet Season	Yes	5	No Livestock	Solid	J12	SO/GL	N/A	0.51	20	56290	110.372549	4	6674	5.234509804	0.1996
MPL_125	0.423387	36.892337	19-Jan-23	10:10	10:34	Male	Juvenile	2.5	Mpala Ranch	Private ranch	Wet Season	No	5	No Livestock	Solid	J12.22	SO/GL	N/A	0.52	50	105900	509.1346154	4	17680	13.6	0.1996
MPL_126	0.423387	36.892337	19-Jan-23	09:00	10:40	N/A	Adult	2.5	Mpala Ranch	Private ranch	Wet Season	No	5	No Livestock	Solid	J13	SO/GL	N/A	0.49	50	65270	333.0102041	4	10910	8.906122449	0.1996
MPL_127	0.411505	36.84841	19-Jan-23	11:16	11:46	Male	Juvenile	2.5	Mpala Ranch	Private ranch	Wet Season	No	3	No Livestock	Solid	J14.22	SO/GL	N/A	0.49	50	29560	150.8163265	4	17150	14	0.2418
MPL_128	0.412402	36.848088	19-Jan-23	11:15	11:46	Female	Adult	N/A	Mpala Ranch	Private ranch	Wet Season	N/A	N/A	No Livestock	Solid	J15	SO/GL	N/A	0.49	20	86690	176.9183673	4	6580	5.371428571	0.2418
MPL_129	0.412402	36.848088	19-Jan-23	11:00	11:46	Male	Sub-Adult	N/A	Mpala Ranch	Private ranch	Wet Season	N/A	N/A	No Livestock	Solid	J16.16	SO/GL	N/A	0.49	20	62750	128.0612245	4	7567	6.177142857	0.2418
MPL_130	0.412402	36.848088	19-Jan-23	11:00	11:46	Male	Sub-Adult	N/A	Mpala Ranch	Private ranch	Wet Season	N/A	N/A	No Livestock	Solid	J17.18	SO/GL	N/A	0.49	20	34220	69.83673469	4	7365	6.012244898	0.2418
MPL_131	0.412402	36.848088	19-Jan-23	11:00	11:46	Female	Juvenile	N/A	Mpala Ranch	Private ranch	Wet Season	N/A	N/A	No Livestock	Solid	J18.20	SO/GL	N/A	0.49	50	9540	48.67346939	4	10230	8.351020408	0.2418
MPL_132	0.412402	36.848088	19-Jan-23	10:30	12:01	N/A	Juvenile	N/A	Mpala Ranch	Private ranch	Wet Season	N/A	N/A	No Livestock	Solid	J19.20	SO/GL	N/A	0.49	50	15280	77.95918367	4	5197	4.24244898	0.2418
MPL_133	0.413513	36.846945	19-Jan-23	10:00	12:15	Female	Sub-Adult	N/A	Mpala Ranch	Private ranch	Wet Season	N/A	N/A	No Livestock	Solid	J20.17	SO/GL	N/A	0.5	20	45600	91.2	4	5361	4.2888	0.2234
MPL_134	0.387489	36.861788	19-Jan-23	11:00	12:32	N/A	Adult	N/A	Mpala Ranch	Private ranch	Wet Season	N/A	N/A	No Livestock	Solid	J21	SO/GL	N/A	0.49	50	69700	355.6122449	4	12420	10.13877551	0.2363
MPL_135	0.382538	36.860113	19-Jan-23	12:00	12:46	N/A	Adult	N/A	Mpala Ranch	Private ranch	Wet Season	N/A	15	No Livestock	Solid	J22	SO/GL	N/A	0.5	20	36750	73.5	4	8102	6.4816	0.2269
MPL_136	0.382538	36.860113	19-Jan-23	12:00	12:57	N/A	Sub-Adult	N/A	Mpala Ranch	Private ranch	Wet Season	N/A	15	No Livestock	Solid	J23.18	SO/GL	N/A	0.51	20	17800	34.90196078	4	7272	5.703529412	0.2269
MPL_137	0.382538	36.860113	19-Jan-23	12:00	12:57	N/A	Adult	N/A	Mpala Ranch	Private ranch	Wet Season	N/A	15	No Livestock	Solid	J24	SO/GL	N/A	0.51	20	8621	16.90392157	4	4065	3.188235294	0.2269
MPL_138	0.382635	36.860609	19-Jan-23	12:36	13:06	Female	Adult	N/A	Mpala Ranch	Private ranch	Wet Season	N/A	15	No Livestock	Solid	J25	SO/GL	N/A	0.49	50	63140	322.1428571	4	6421	5.241632653	0.2269
MPL_139	0.382635	36.860609	19-Jan-23	12:00	13:06	N/A	Adult	N/A	Mpala Ranch	Private ranch	Wet Season	N/A	10	No Livestock	Solid	J26	SO/GL	N/A	0.5	20	17150	34.3	4	6299	5.0392	0.2269
NAB_053	0.540707	36.889606	17-Jan-23	07:00	12:14	Female	Adult	N/A	Naibung'a conservancy	Community conservancy	Wet Season	N/A	N/A	Low Livestock	Solid	N1	SO/GL	N/A	0.51	20	81110	159.0392157	4	14620	11.46666667	0.2001
NAB_054	0.495269	36.913884	25-Jan-23	10:30	12:32	N/A	Adult	N/A	Naibung'a conservancy	Community conservancy	Wet Season	N/A	10	Low Livestock	Solid	N2	SO/GL	N/A	0.52	20	87700	168.6538462	4	8124	6.249230769	0.2349
NAB_055	0.495269	36.913884	25-Jan-23	11:00	12:32	N/A	Sub-Adult	N/A	Naibung'a conservancy	Community conservancy	Wet Season	N/A	10	Low Livestock	Solid	N3.17	SO/GL	N/A	0.48	20	21150	44.0625	4	6350	5.291666667	0.2349
NAB_056	0.495335	36.913947	25-Jan-23	10:30	12:32	N/A	Juvenile	N/A	Naibung'a conservancy	Community conservancy	Wet Season	N/A	10	Low Livestock	Solid	N4.22	SO/GL	N/A	0.51	50	47750	234.0686275	4	8919	6.995294118	0.2349
NAB_057	0.495335	36.913947	25-Jan-23	10:30	12:32	N/A	Juvenile	N/A	Naibung'a conservancy	Community conservancy	Wet Season	N/A	10	Low Livestock	Solid	N5.18	SO/GL	N/A	0.52	50	25320	121.7307692	4	8686	6.681538462	0.2349
NAB_058	0.455329	36.913947	25-Jan-23	10:00	12:32	N/A	Sub-Adult	N/A	Naibung'a conservancy	Community conservancy	Wet Season	N/A	10	Low Livestock	Solid	N6.16	SO/GL	N/A	0.5	50	56100	280.5	4	9450	7.56	0.1948
NAB_059	0.495466	36.914254	25-Jan-23	11:00	12:32	Female	Adult	N/A	Naibung'a conservancy	Community conservancy	Wet Season	N/A	10	Low Livestock	Solid	N6	SO/GL	N/A	0.5	20	26690	53.38	4	7515	6.012	0.2349
NAB_060	0.496451	36.914527	25-Jan-23	11:50	12:32	Male	Adult	N/A	Naibung'a conservancy	Community conservancy	Wet Season	N/A	1	Low Livestock	Solid	N7	SO/GL	N/A	0.49	50	16350	83.41836735	4	7600	6.204081633	0.2188
NAB_061	0.484113	36.935251	25-Jan-23	13:00	14:58	N/A	Sub-Adult	N/A	Naibung'a conservancy	Community conservancy	Wet Season	N/A	5	Low Livestock	Solid	N8.17	SO/GL	N/A	0.51	20	14850	29.11764706	4	7978	6.257254902	0.2377
NAB_062	0.483145	36.936381	25-Jan-23	13:30	14:58	N/A	Adult	N/A	Naibung'a conservancy	Community conservancy	Wet Season	N/A	15	Low Livestock	Solid	N9	SO/GL	N/A	0.48	50	10100	52.60416667	4	7847	6.539166667	0.2332
NAB_063	0.483444	36.936203	25-Jan-23	13:30	14:58	Female	Juvenile	N/A	Naibung'a conservancy	Community conservancy	Wet Season	N/A	15	Low Livestock	Solid	N10.20	SO/GL	N/A	0.52	50	27320	131.3461538	4	9132	7.024615385	0.2377
NAB_064	0.484316	36.936568	25-Jan-23	13:30	14:58	N/A	Juvenile	N/A	Naibung'a conservancy	Community conservancy	Wet Season	N/A	15	Low Livestock	Solid	N11.20	SO/GL	N/A	0.49	50	68770	350.8673469	4	10240	8.359183673	0.2377
NAB_065	0.484316	36.936568	25-Jan-23	13:00	14:58	N/A	Sub-Adult	N/A	Naibung'a conservancy	Community conservancy	Wet Season	N/A	15	Low Livestock	Solid	N12.16	SO/GL	N/A	0.52	20	32360	62.23076923	4	6687	5.143846154	0.2377
NAB_066	0.484662	36.936639	25-Jan-23	13:40	14:58	N/A	Sub-Adult	N/A	Naibung'a conservancy	Community conservancy	Wet Season	N/A	15	Low Livestock	Solid	N13.17	SO/GL	N/A	0.48	20	9314	19.40416667	4	7586	6.321666667	0.2377
NAB_067	0.483163	36.936773	25-Jan-23	14:00	14:58	Female	Adult	N/A	Naibung'a conservancy	Community conservancy	Wet Season	N/A	15	Low Livestock	Solid	N14	SO/GL	N/A	0.48	20	85320	177.75	4	6453	5.3775	0.2216
NAB_068	0.483163	36.936773	25-Jan-23	14:00	14:58	N/A	Juvenile	N/A	Naibung'a conservancy	Community conservancy	Wet Season	N/A	15	Low Livestock	Solid	N14.20	SO/GL	N/A	0.5	20	32430	64.86	4	7567	6.0536	0.2216
NAB_069	0.503064	36.954084	31-Jan-23	07:30	09:32	N/A	Adult	N/A	Naibung'a conservancy	Community conservancy	Wet Season	N/A	N/A	High Livestock	Solid	AZ1	SO/GL	N/A	0.49	50	36630	186.8877551	4	5452	4.450612245	0.1849
NAB_070	0.483334	36.933149	31-Jan-23	11:15	12:41	N/A	Juvenile	N/A	Naibung'a conservancy	Community conservancy	Wet Season	N/A	30	High Livestock	Solid	AZ2.21	SO/GL	N/A	0.49	50	33090	168.8265306	4	10260	8.375510204	0.2263
NAB_071	0.483334	36.933149	31-Jan-23	11:10	12:41	N/A	Sub-Adult	N/A	Naibung'a conservancy	Community conservancy	Wet Season	N/A	30	High Livestock	Solid	AZ2.18	SO/GL	N/A	0.51	20	41770	81.90196078	4	9471	7.428235294	0.2263
NAB_072	0.483334	36.933149	31-Jan-23	11:30	12:41	N/A	Juvenile	N/A	Naibung'a conservancy	Community conservancy	Wet Season	N/A	30	High Livestock	Solid	AZ3.20	SO/GL	N/A	0.5	50	21310	106.55	4	10150	8.12	0.2263
NAB_073	0.483833	36.933247	31-Jan-23	12:31	12:48	Female	Adult	2.5	Naibung'a conservancy	Community conservancy	Wet Season	N/A	30	High Livestock	Solid	AZ3	SO/GL	N/A	0.49	50	104900	535.2040816	4	5940	4.848979592	0.2263
NAB_074	0.484207	36.933514	31-Jan-23	12:35	12:54	N/A	Sub-Adult	N/A	Naibung'a conservancy	Community conservancy	Wet Season	N/A	30	High Livestock	Solid	AZ4.17	SO/GL	N/A	0.49	50	30900	157.6530612	4	7692	6.279183673	0.2263
NAB_075	0.484392	36.933515	31-Jan-23	12:36	13:22	Female	Adult	N/A	Naibung'a conservancy	Community conservancy	Wet Season	N/A	30	High Livestock	Solid	AZ4	SO/GL	N/A	0.5	40	197700	790.8	4	10730	8.584	0.2263
NAB_076	0.484392	36.933515	31-Jan-23	12:36	13:19	Female	Sub-Adult	N/A	Naibung'a conservancy	Community conservancy	Wet Season	N/A	30	High Livestock	Solid	AZ5.16	SO/GL	N/A	0.51	50	20070	98.38235294	4	10310	8.08627451	0.2263
NAB_077	0.484392	36.933515	31-Jan-23	12:36	13:17	N/A	Juvenile	N/A	Naibung'a conservancy	Community conservancy	Wet Season	N/A	30	High Livestock	Solid	AZ5.22	SO/GL	N/A	0.5	50	21410	107.05	4	6594	5.2752	0.2263
NAB_078	0.484392	36.933515	31-Jan-23	12:36	13:15	N/A	Juvenile	N/A	Naibung'a conservancy	Community conservancy	Wet Season	N/A	30	High Livestock	Solid	AZ6.22	SO/GL	N/A	0.5	50	167800	839	4	16440	13.152	0.2263
NAB_079	0.484207	36.933514	31-Jan-23	12:36	13:13	N/A	Adult	N/A	Naibung'a conservancy	Community conservancy	Wet Season	N/A	30	High Livestock	Solid	AZ7	SO/GL	N/A	0.49	50	26490	135.1530612	4	10650	8.693877551	0.2263
OLM_049	0.45401	36.655532	16-Jan-23	12:00	12:34	N/A	Juvenile	2.5	Ol Maisor	Agropastoral	Wet Season	N/A	9	Low Livestock	Solid	M1.20	SO/GL	N/A	0.505	50	103700	513.3663366	4	17200	13.62376238	0.2471
OLM_050	0.45401	36.655532	16-Jan-23	12:00	12:34	N/A	Sub-Adult	2.5	Ol Maisor	Agropastoral	Wet Season	N/A	9	Low Livestock	Solid	M2.17	SO/GL	N/A	0.507	50	248500	1225.345168	8	29570	46.65877712	0.2471
OLM_051	0.45401	36.655532	16-Jan-23	12:00	12:34	N/A	Sub-Adult	2.5	Ol Maisor	Agropastoral	Wet Season	N/A	9	Low Livestock	Solid	M3.17	SO/GL	N/A	0.492	50	130000	660.5691057	4	22890	18.6097561	0.2471
OLM_052	0.454776	36.66123	16-Jan-23	12:46	13:01	Female	Adult	2.5	Ol Maisor	Agropastoral	Wet Season	No	9	Low Livestock	Solid	M4	SO/GL	N/A	0.508	50	235600	1159.448819	8	45570	71.76377953	0.2172
SNR_417	0.57366	37.53569	11-Jan-23	10:31	10:44	Female	Adult	2.5	National reserves	National reserve	Wet Season	Yes	36	No Livestock	N/A	S42.89	SO/GL	N/A	0.52	50	30320	145.7692308	4	7981	6.139230769	0.2501
SNR_418	0.57366	37.53569	11-Jan-23	10:46	10:48	Male	Sub-Adult	2.5	National reserves	National reserve	Wet Season	No	36	No Livestock	N/A	S42.89.13	SO/GL	N/A	0.51	20	20320	39.84313725	4	3054	2.395294118	0.2501
SNR_419	0.57366	37.53569	11-Jan-23	10:54	11:00	Male	Adult	3	National reserves	National reserve	Wet Season	No	36	No Livestock	N/A	B1271	SO/GL	N/A	0.52	50	82500	396.6346154	4	10560	8.123076923	0.2501
SNR_420	0.57366	37.53569	11-Jan-23	10:55	11:03	Female	Sub-Adult	2.5	National reserves	National reserve	Wet Season	No	36	No Livestock	N/A	S17.9911	SO/GL	N/A	0.5	50	14600	73	4	5966	4.7728	0.2501
SNR_421	0.57755	37.54375	11-Jan-23	11:36	11:41	Female	Sub-Adult	2.5	National reserves	National reserve	Wet Season	No	10	No Livestock	N/A	M36.9114	SO/GL	N/A	0.52	50	40800	196.1538462	4	5846	4.496923077	0.3253
SNR_422	0.56992	37.55663	11-Jan-23	12:26	12:32	Female	Adult	2.5	National reserves	National reserve	Wet Season	No	13	No Livestock	N/A	M19.9505	SO/GL	N/A	0.51	20	15460	30.31372549	4	3056	2.396862745	0.2161
SNR_423	0.57042	37.55751	11-Jan-23	12:39	12:42	Female	Adult	2.5	National reserves	National reserve	Wet Season	No	13	No Livestock	N/A	M19.95	SO/GL	N/A	0.51	50	12630	61.91176471	4	3248	2.54745098	0.2161
SNR_425	0.58115	37.54064	12-Jan-23	10:12	10:19	Male	Adult	2.5	National reserves	National reserve	Wet Season	Yes	14	No Livestock	N/A	B1441	SO/GL	N/A	0.52	50	31970	153.7019231	4	4603	3.540769231	0.2036
SNR_426	0.58115	37.54064	12-Jan-23	10:12	10:23	Female	Adult	2.5	National reserves	National reserve	Wet Season	Yes	14	No Livestock	N/A	S55.89	SO/GL	N/A	0.49	50	31630	161.377551	4	5998	4.896326531	0.2036
SNR_429	0.57451	37.55011	12-Jan-23	11:03	11:15	Male	Juvenile	2	National reserves	National reserve	Wet Season	No	13	No Livestock	N/A	R33.0320	SO/GL	N/A	0.51	50	12950	63.48039216	4	3439	2.697254902	0.2266
SNR_430	0.57451	37.55011	12-Jan-23	11:05	11:19	Female	Juvenile	2	National reserves	National reserve	Wet Season	No	13	No Livestock	N/A	M18.0619	SO/GL	N/A	0.5	20	14640	29.28	4	3403	2.7224	0.2266
SNR_431	0.57045	37.56291	12-Jan-23	12:29	12:45	Female	Adult	2.5	National reserves	National reserve	Wet Season	No	16	No Livestock	N/A	R10.91	SO/GL	N/A	0.51	50	5677	27.82843137	4	2839	2.226666667	0.3172
SNR_432	0.57045	37.56291	12-Jan-23	12:33	12:48	Female	Adult	2	National reserves	National reserve	Wet Season	No	20	No Livestock	N/A	R10.8701	SO/GL	N/A	0.52	50	9803	47.12980769	4	2914	2.241538462	0.3172
SNR_433	0.57045	37.56291	12-Jan-23	12:35	12:48	Female	Adult	2.5	National reserves	National reserve	Wet Season	No	20	No Livestock	N/A	R11.9506	SO/GL	N/A	0.51	50	11010	53.97058824	4	4630	3.631372549	0.3172
SNR_434	0.57045	37.56291	12-Jan-23	12:34	12:46	Male	Sub-Adult	2.5	National reserves	National reserve	Wet Season	No	20	No Livestock	N/A	R10.9113	SO/GL	N/A	0.51	50	62860	308.1372549	4	4610	3.615686275	0.3172
SNR_435	0.57432	37.57471	12-Jan-23	12:55	13:19	Female	Sub-Adult	2	National reserves	National reserve	Wet Season	No	19	No Livestock	N/A	M2.9617	SO/GL	N/A	0.5	50	8283	41.415	4	2960	2.368	0.2419
SNR_436	0.57432	37.57471	12-Jan-23	12:59	13:18	Female	Adult	2.5	National reserves	National reserve	Wet Season	No	19	No Livestock	N/A	M5	SO/GL	N/A	0.5	50	11120	55.6	4	5476	4.3808	0.2419
SNR_437	0.57432	37.57491	12-Jan-23	13:02	13:14	Female	Juvenile	2	National reserves	National reserve	Wet Season	No	19	No Livestock	N/A	M5.19	SO/GL	N/A	0.52	20	17160	33	4	5325	4.096153846	0.2401
SNR_438	0.57154	37.56323	13-Jan-23	12:45	13:02	Male	Juvenile	2	National reserves	National reserve	Wet Season	No	16	No Livestock	N/A	M14.930822	SO/GL	N/A	0.5	50	27910	139.55	4	7002	5.6016	0.2831
SNR_439	0.58809	37.58442	14-Jan-23	12:20	12:27	Female	Adult	2.5	National reserves	National reserve	Wet Season	Yes	2	No Livestock	N/A	M6.8705	SO/GL	N/A	0.52	50	12020	57.78846154	4	5147	3.959230769	0.22
SNR_440	0.56868	37.53401	24-Jan-23	10:24	10:33	Male	Adult	3	National reserves	National reserve	Wet Season	Yes	3	No Livestock	N/A	B1511	SO/GL	N/A	0.49	50	41310	210.7653061	4	9581	7.82122449	0.2864
SNR_441	0.57186	37.56319	24-Jan-23	12:06	12:12	Female	Sub-Adult	2	National reserves	National reserve	Wet Season	No	N/A	No Livestock	N/A	M17.9013	SO/GL	N/A	0.5	50	9132	45.66	4	4262	3.4096	0.2831
SNR_442	0.58969	37.59451	29-Jan-23	11:55	12:07	Female	Sub-Adult	2.5	National reserves	National reserve	Wet Season	No	N/A	No Livestock	N/A	M28.9412	SO/GL	N/A	0.49	50	9084	46.34693878	4	3737	3.050612245	0.2471
SNR_445	0.58969	37.59451	29-Jan-23	12:14	12:18	Female	Sub-Adult	2.5	National reserves	National reserve	Wet Season	No	N/A	No Livestock	N/A	M27.9112	SO/GL	N/A	0.49	20	10510	21.44897959	4	3969	3.24	0.2471
SNR_446	0.58969	37.59451	29-Jan-23	12:14	12:23	Male	Sub-Adult	2.5	National reserves	National reserve	Wet Season	No	N/A	No Livestock	N/A	M6.9913	SO/GL	N/A	0.49	90	117400	1078.163265	4	4080	3.330612245	0.2471
SNR_447	0.57238	37.56284	29-Jan-23	13:00	13:05	Female	Sub-Adult	2.5	National reserves	National reserve	Wet Season	No	N/A	No Livestock	N/A	M14.08	SO/GL	N/A	0.51	50	50760	248.8235294	4	6658	5.221960784	0.2831
SNR_500	0.57475	37.53775	29-Apr-23	10:06	10:35	Female	Adult	4	National reserves	National reserve	Wet Season	No	19	No Livestock	Solid	M62.9109	SO/GL	N/A	0.494	50	22150	112.0951417	4	2849	2.306882591	0.3012
SNR_501	0.57797	37.54411	29-Apr-23	11:52	12:04	Female	Adult	5	National reserves	National reserve	Wet Season	No	29	No Livestock	Solid	S55.8902	SO/GL	N/A	0.508	50	62410	307.1358268	4	4789	3.770866142	0.3253
SNR_502	0.57428	37.55673	29-Apr-23	12:49	12:59	Female	Adult	5	National reserves	National reserve	Wet Season	No	47	No Livestock	Solid	S18.92	SO/GL	N/A	0.501	50	29580	147.6047904	4	2997	2.392814371	0.2119
SNR_503	0.57428	37.55673	29-Apr-23	12:50	13:01	Female	Sub-Adult	5	National reserves	National reserve	Wet Season	No	47	No Livestock	Solid	S18.9213	SO/GL	N/A	0.483	50	38920	201.4492754	4	3726	3.085714286	0.2119
SNR_504	0.57093	37.55579	29-Apr-23	13:04	13:26	Female	Adult	5	National reserves	National reserve	Wet Season	No	87	No Livestock	Solid	M14	SO/GL	N/A	0.497	50	16160	81.28772636	4	3256	2.620523139	0.2937
SNR_505	0.57466	37.55921	29-Apr-23	13:44	13:48	Female	Adult	5	National reserves	National reserve	Wet Season	No	87	No Livestock	Solid	M48.93	SO/GL	N/A	0.485	50	62250	320.8762887	4	4425	3.649484536	0.1983
SNR_506	0.57589	37.57267	29-Apr-23	14:18	14:22	Female	Adult	5	National reserves	National reserve	Wet Season	No	29	No Livestock	Solid	M14.9308	SO/GL	N/A	0.487	50	17390	89.27104723	4	2469	2.027926078	0.2136
SNR_507	0.57535	37.57544	29-Apr-23	14:33	14:45	Female	Adult	5	National reserves	National reserve	Wet Season	No	29	No Livestock	Solid	M14.08	SO/GL	N/A	0.51	50	13560	66.47058824	4	4791	3.757647059	0.1936
SNR_508	0.59558	37.58758	29-Apr-23	16:16	16:20	Female	Adult	5	National reserves	National reserve	Wet Season	No	10	No Livestock	Solid	M73.05	SO/GL	N/A	0.52	50	35270	169.5673077	4	3380	2.6	0.2261
SNR_509	0.59373	37.58671	02-May-23	10:26	10:36	Female	Juvenile	5	National reserves	National reserve	Wet Season	No	62	No Livestock	Solid	M24.930421	SO/GL	N/A	0.491	50	41850	213.0855397	4	3896	3.173930754	0.2046
SNR_510	0.59373	37.58671	02-May-23	10:26	10:36	Female	Juvenile	5	National reserves	National reserve	Wet Season	No	62	No Livestock	Solid	M24.930420	SO/GL	N/A	0.515	50	10090	48.98058252	4	3450	2.67961165	0.2046
SNR_512A	0.59127	37.59118		11:07	11:15		Juvenile		National reserves	National reserve	Wet Season			No Livestock					0.508	50	13270	65.30511811	4	5086	4.004724409	0.2197
SNR_512B	0.59127	37.59118	02-May-23	11:07	11:15	Female	Adult	5	National reserves	National reserve	Wet Season	No	62	No Livestock	Solid	M7.8905	SO/GL	N/A	0.499	50	25020	125.3507014	4	4540	3.639278557	0.2197
SNR_513	0.59135	37.59336	02-May-23	11:39	11:52	Female	Adult	5	National reserves	National reserve	Wet Season	No	62	No Livestock	Solid	R31.96	SO/GL	N/A	0.487	50	70010	359.3942505	4	3494	2.869815195	0.2359
SNR_514	0.60303	37.60315	02-May-23	12:21	12:33	Female	Adult	5	National reserves	National reserve	Wet Season	No	21	No Livestock	Solid	M10	SO/GL	N/A	0.487	50	30200	155.0308008	4	4871	4.000821355	0.1719
SNR_515	0.60303	37.60316	02-May-23	12:22	12:36	Female	Adult	5	National reserves	National reserve	Wet Season	No	21	No Livestock	Solid	M4.02	SO/GL	N/A	0.507	50	19160	94.47731755	4	3987	3.14556213	0.1719
SNR_516	0.60303	37.60316	02-May-23	12:22	12:36	Female	Adult	5	National reserves	National reserve	Wet Season	No	21	No Livestock	Solid	M2.96	SO/GL	N/A	0.504	50	31760	157.5396825	4	7086	5.623809524	0.1719
SNR_517	0.60303	37.60316	02-May-23	12:23	12:38	Female	Adult	5	National reserves	National reserve	Wet Season	No	21	No Livestock	Solid	M10.09	SO/GL	N/A	0.504	50	32040	158.9285714	4	6890	5.468253968	0.1719
SNR_518	0.60303	37.60316	02-May-23	12:24	12:40	Female	Adult	5	National reserves	National reserve	Wet Season	No	21	No Livestock	Solid	M4.09	SO/GL	N/A	0.513	50	40910	199.3664717	4	5282	4.118518519	0.1719
SNR_519	0.60303	37.60316	02-May-23	12:25	12:41	Male	Juvenile	5	National reserves	National reserve	Wet Season	No	21	No Livestock	Solid	M2.0317	SO/GL	N/A	0.504	50	107900	535.218254	4	6694	5.312698413	0.1719
SNR_520	0.60303	37.60316	02-May-23	12:26	12:44	Female	Sub-Adult	5	National reserves	National reserve	Wet Season	No	21	No Livestock	Solid	M10.13	SO/GL	N/A	0.506	50	73220	361.7588933	4	3863	3.053754941	0.1719
SNR_521	0.60303	37.60316	02-May-23	12:26	12:50	Male	Juvenile	5	National reserves	National reserve	Wet Season	No	21	No Livestock	Solid	M2.9620	SO/GL	N/A	0.509	50	76700	376.719057	4	4899	3.849901768	0.1719
SNR_522	0.60303	37.60316	02-May-23	12:27	12:51	Female	Adult	5	National reserves	National reserve	Wet Season	No	21	No Livestock	Solid	M2.03	SO/GL	N/A	0.495	50	35130	177.4242424	4	7181	5.802828283	0.1719
SNR_523	0.60303	37.60316	02-May-23	13:24	13:56		Juvenile		National reserves	National reserve	Wet Season		21	No Livestock	Solid	M2.9620	SO	N/A	0.493	50	50070	253.9046653	4	6175	5.010141988	0.1719
SNR_524	0.59469	37.58913	02-May-23	13:24	13:56	Female	Adult	5	National reserves	National reserve	Wet Season	No	62	No Livestock	Solid	M23.9109	SO/GL	N/A	0.508	50	19200	94.48818898	4	2811	2.213385827	0.2261
SNR_525	0.59469	37.58913	02-May-23	13:29	13:56	Female	Adult	5	National reserves	National reserve	Wet Season	No	62	No Livestock	Solid	M24.93	SO/GL	N/A	0.507	50	4378	21.5877712	4	3271	2.580670611	0.2261
SNR_526	0.59469	37.58913	02-May-23	13:32	13:58	Female	Adult	5	National reserves	National reserve	Wet Season	No	62	No Livestock	Solid	M24.9309	SO/GL	N/A	0.52	50	27360	131.5384615	4	3212	2.470769231	0.2261
SNR_527	0.59469	37.58913	02-May-23	13:32	13:59	Female	Adult	5	National reserves	National reserve	Wet Season	No	62	No Livestock	Solid	M28.9403	SO/GL	N/A	0.496	50	24170	121.8245968	4	3970	3.201612903	0.2261
SNR_530	0.59469	37.58913	02-May-23	13:34	14:02	Male	Juvenile	5	National reserves	National reserve	Wet Season	No	62	No Livestock	Solid	M25.19	SO/GL	N/A	0.496	50	13780	69.45564516	4	3199	2.57983871	0.2261
SNR_533	0.57463	37.53405	03-May-23	10:42	10:49	Female	Juvenile	5	National reserves	National reserve	Wet Season	No	12	No Livestock	Solid	M62.910519	SO/GL	N/A	0.49	50	6365	32.4744898	4	2759	2.252244898	0.2008
SNR_534	0.57379	37.56159	03-May-23	12:30	12:36	Female	Adult	5	National reserves	National reserve	Wet Season	No	34	No Livestock	Solid	M42	SO/GL	N/A	0.51	50	7070	34.65686275	4	7329	5.748235294	0.2267
SNR_536	0.57153	37.53324	03-May-23	11:05	11:17	Female	Sub-Adult	5	National reserves	National reserve	Wet Season	No	27	No Livestock	Solid	M56.9116	SO/GL	N/A	0.489	50	26710	136.5541922	4	4124	3.373415133	0.2954
NAM_059	1.323011	37.444226	15/05/2023	06:00	11:50	Female	Adult	N/A	Namunyak conservancy	Community conservancy	Wet Season	N/A	N/A	Low Livestock		NM1	SO	NM1	0.48	50	40730	212.1354167	4	37150	30.95833333	0.2285
NAM_060	1.323011	37.444226	15/05/2023	06:00	11:50	Female	Adult	N/A	Namunyak conservancy	Community conservancy	Wet Season	N/A	N/A	Low Livestock		NM2	SO	NM2	0.498	50	36650	183.9859438	4	23150	18.59437751	0.2285
NAM_061	1.323011	37.444226	15-May-23	06:00	11:50	N/A	Sub-Adult	N/A	Namunyak conservancy	Community conservancy	Wet Season	N/A	N/A	Low Livestock		NM2.18	SO	NM2.18	0.501	50	19480	97.20558882	4	18400	14.69061876	0.2285
NAM_062	1.323011	37.444226	15-May-23	06:00	11:50	N/A	Sub-Adult	N/A	Namunyak conservancy	Community conservancy	Wet Season	N/A	N/A	Low Livestock		NM3.17	SO	NM3.17	0.494	50	66460	336.3360324	4	15180	12.29149798	0.2285
NAM_063	1.323011	37.444226	15-May-23	09:00	14:00	N/A	Adult	N/A	Namunyak conservancy	Community conservancy	Wet Season	N/A	N/A	Low Livestock		NM4	SO		0.508	50	8673	42.68208661	4	32410	25.51968504	0.2285
NAM_064	1.355231	37.349537	15-May-23	09:00	14:00	N/A	Adult	N/A	Namunyak conservancy	Community conservancy	Wet Season	N/A	N/A	Low Livestock		NM5	SO		0.503	50	12410	61.67992048	4	24560	19.53081511	0.2325
NAM_065	1.355254	37.349733	15-May-23	09:00	14:00	N/A	Juvenile	N/A	Namunyak conservancy	Community conservancy	Wet Season	N/A	N/A	Low Livestock		NM6.21	SO		0.497	50	15680	78.87323944	4	10910	8.780684105	0.2325
NAM_066	1.355254	37.349733	15-May-23	09:00	14:00	N/A	Adult	N/A	Namunyak conservancy	Community conservancy	Wet Season	N/A	N/A	Low Livestock		NM6	SO		0.5	50	26360	131.8	8	36950	59.12	0.2325
NAM_067	1.355391	37.349957	15-May-23	09:00	14:00	N/A	Adult	N/A	Namunyak conservancy	Community conservancy	Wet Season	N/A	N/A	Low Livestock		NM7	SO		0.502	50	21660	107.8685259	4	20380	16.23904382	0.2325
NAM_068	1.35556	37.349879	15-May-23	09:00	14:00	N/A	Sub-Adult	N/A	Namunyak conservancy	Community conservancy	Wet Season	N/A	N/A	Low Livestock		NM8.17	SO		0.519	50	14580	70.23121387	4	21360	16.46242775	0.2325
NAM_069	1.355177	37.350077	15-May-23	09:00	14:00	N/A	Sub-Adult	N/A	Namunyak conservancy	Community conservancy	Wet Season	N/A	N/A	Low Livestock		NM9.16	SO		0.501	50	23550	117.5149701	4	20310	16.21556886	0.2243
NAM_070	1.355177	37.350077	15-May-23	09:00	14:00	N/A	Sub-Adult	N/A	Namunyak conservancy	Community conservancy	Wet Season	N/A	N/A	Low Livestock		NM10.17	SO		0.508	50	16270	80.06889764	4	15680	12.34645669	0.2243
NAM_071	1.355177	37.350077	15-May-23	09:00	14:00	N/A	Sub-Adult	N/A	Namunyak conservancy	Community conservancy	Wet Season	N/A	N/A	Low Livestock		NM11.17	SO		0.51	50	14940	73.23529412	4	22960	18.00784314	0.2243
NAM_072	1.355225	37.350245	15-May-23	09:00	14:00		Sub-Adult		Namunyak conservancy	Community conservancy	Wet Season		N/A	Low Livestock		NM12.18	SO		0.514	50	24660	119.9416342	4	17820	13.86770428	0.2243
NAM_073	1.355238	37.350185	15-May-23	09:00	14:00	Female	Juvenile	N/A	Namunyak conservancy	Community conservancy	Wet Season	N/A	N/A	Low Livestock		NM12.22	SO		0.496	50	20430	102.9737903	4	10790	8.701612903	0.2243
NAM_074	1.355319	37.350198	15-May-23	09:00	14:00	N/A	Juvenile	N/A	Namunyak conservancy	Community conservancy	Wet Season	N/A	N/A	Low Livestock		NM13.21	SO		0.495	50	14170	71.56565657	4	9513	7.687272727	0.2243
NAM_076A	1.355319	37.350198	15-May-23	09:00	14:00	N/A	Juvenile	N/A	Namunyak conservancy	Community conservancy	Wet Season	N/A	N/A	Low Livestock		NM14.20	SO		0.505	50	15300	75.74257426	4	18880	14.95445545	0.2243
NAM_076B	1.355319	37.350198	15-May-23	09:00	14:00	N/A	Juvenile	N/A	Namunyak conservancy	Community conservancy	Wet Season	N/A	N/A	Low Livestock		NM15.22	SO		0.513	50	22260	108.4795322	4	13140	10.24561404	0.2243
NAM_077	1.355382	37.350257	15-May-23	09:00	14:00	N/A	Juvenile	N/A	Namunyak conservancy	Community conservancy	Wet Season	N/A	N/A	Low Livestock		NM16.22	SO		0.501	50	17080	85.22954092	4	11540	9.213572854	0.2243
NAM_078	1.355382	37.350257	15-May-23	09:00	14:00	N/A	Juvenile	N/A	Namunyak conservancy	Community conservancy	Wet Season	N/A	N/A	Low Livestock		NM16	SO		0.497	50	13560	68.20925553	4	32400	26.07645875	0.2243
NAM_079	1.355493	37.350301	15-May-23	09:00	14:00	N/A	Sub-Adult	N/A	Namunyak conservancy	Community conservancy	Wet Season	N/A	N/A	Low Livestock		NM17.18	SO		0.491	50	16670	84.87780041	4	14890	12.13034623	0.2243
NAM_080	1.355328	37.350489	15-May-23	09:00	14:00	N/A	Sub-Adult	N/A	Namunyak conservancy	Community conservancy	Wet Season	N/A	N/A	Low Livestock		NM18.17	SO		0.491	50	16770	85.38696538	4	16370	13.33604888	0.2243
NAM_081	1.355328	37.350489	15-May-23	09:00	14:00	N/A	Sub-Adult	N/A	Namunyak conservancy	Community conservancy	Wet Season	N/A	N/A	Low Livestock		NM19.17	SO		0.499	50	12450	62.3747495	4	11960	9.587174349	0.2243
NAM_082	1.35545	37.350555	15-May-23	09:00	14:00	N/A	Adult	N/A	Namunyak conservancy	Community conservancy	Wet Season	N/A	N/A	Low Livestock		NM19	SO		0.507	50	23130	114.0532544	4	19470	15.36094675	0.2243
NAM_083	1.355331	37.350501	15-May-23	09:00	14:00	N/A	Adult	N/A	Namunyak conservancy	Community conservancy	Wet Season	N/A	N/A	Low Livestock		NM18	SO		0.491	50	45010	229.1751527	4	23530	19.16904277	0.2243
NAM_084	1.355287	37.350726	15-May-23	09:00	14:00	N/A	Sub-Adult	N/A	Namunyak conservancy	Community conservancy	Wet Season	N/A	N/A	Low Livestock		NM20.17	SO	Sub-Adult	0.506	50	14650	72.38142292	4	15870	12.54545455	0.2243
NAM_085	1.355401	37.350629	15-May-23	09:00	14:00	Female	Sub-Adult	N/A	Namunyak conservancy	Community conservancy	Wet Season	N/A	N/A	Low Livestock		NM21.18	SO	Sub-Adult	0.508	50	18770	92.37204724	4	6264	4.932283465	0.2243
NAM_086	1.352042	37.5507	15-May-23	11:00	15:00	N/A	Sub-Adult	N/A	Namunyak conservancy	Community conservancy	Wet Season	N/A	N/A	Low Livestock		NM22.17	SO	Sub-Adult	0.501	50	38340	191.3173653	4	10860	8.670658683	0.1748
NAM_087	1.352134	37.355157	15-May-23	12:00	15:00	N/A	Adult	N/A	Namunyak conservancy	Community conservancy	Wet Season	N/A	N/A	Low Livestock		NM22	SO	Adult	0.495	50	21530	108.7373737	4	20980	16.95353535	0.3702
NAM_088	1.352134	37.355157	15-May-23	12:00	15:00	N/A	Adult	N/A	Namunyak conservancy	Community conservancy	Wet Season	N/A	N/A	Low Livestock		NM23	SO	Adult	0.501	90	260900	2343.413174	4	19120	15.26546906	0.3702
NAM_089	1.349259	37.355355	15-May-23	14:59	15:00	Female	Adult	N/A	Namunyak conservancy	Community conservancy	Wet Season	N/A	N/A	Low Livestock		NM24	SO		0.508	50	45540	224.1141732	4	7001	5.512598425	0.3947
NAM_090	1.348761	37.354845	15-May-23	15:30	15:40	N/A	Juvenile	N/A	Namunyak conservancy	Community conservancy	Wet Season	N/A	N/A	Low Livestock		NM25.23	SO		0.513	50	26130	127.3391813	4	6978	5.440935673	0.3947
NAM_091	1.348761	37.354845	15-May-23	15:30	15:40	N/A	Sub-Adult	N/A	Namunyak conservancy	Community conservancy	Wet Season	N/A	N/A	Low Livestock		NM25.17	SO		0.505	50	12250	60.64356436	4	4732	3.748118812	0.3947
NAM_092	1.348683	37.354935	15-May-23	15:30	15:40	Male	Adult	N/A	Namunyak conservancy	Community conservancy	Wet Season	N/A	N/A	Low Livestock		NM26	SO		0.516	50	187100	906.4922481	4	9519	7.379069767	0.3947
NAM_093	1.348683	37.354935	15-May-23	15:30	15:40	Female	Adult	N/A	Namunyak conservancy	Community conservancy	Wet Season	N/A	N/A	Low Livestock		NM27	SO	Liquid/Semi-solid	0.503	50	33610	167.0477137	4	4086	3.249304175	0.3947
NAB_080	0.549376	36.920396	25-May-23	07:00	11:30	N/A	Sub-Adult	N/A	Naibung'a conservancy	Community conservancy	Wet Season	N/A	N/A	High Livestock		CW1.17	SO		0.512	90	252600	2220.117188	4	5987	4.67734375	0.221
NAB_081	0.548828	36.921303	25-May-23	09:00	11:30	N/A	Sub-Adult	N/A	Naibung'a conservancy	Community conservancy	Wet Season	N/A	N/A	High Livestock		CW2.16	SO		0.518	50	249500	1204.150579	4	6720	5.189189189	0.2426
NAB_082	0.548922	36.921719	25-May-23	10:00	11:35	N/A	Sub-Adult	N/A	Naibung'a conservancy	Community conservancy	Wet Season	N/A	N/A	High Livestock		CW3.17	SO		0.498	90	105300	951.5060241	4	8691	6.980722892	0.2426
NAB_083	0.549572	36.92207	25-May-23	09:00	12:10	N/A	Adult	N/A	Naibung'a conservancy	Community conservancy	Wet Season	N/A	N/A	High Livestock		CW3	SO		0.49	50	69440	354.2857143	4	7374	6.019591837	0.2426
NAB_084	0.549592	36.923013	25-May-23	11:00	12:20	N/A	Sub-Adult	N/A	Naibung'a conservancy	Community conservancy	Wet Season	N/A	N/A	High Livestock		CW4.17	SO		0.487	50	177100	909.137577	4	5949	4.8862423	0.2471
NAB_085	0.549563	36.923202	25-May-23	11:10	12:25	N/A	Adult	N/A	Naibung'a conservancy	Community conservancy	Wet Season	N/A	N/A	High Livestock		CW4	SO		0.488	50	249600	1278.688525	4	11210	9.18852459	0.2471
NAB_086	0.549313	36.923081	25-May-23	10:30	12:26	N/A	Adult	N/A	Naibung'a conservancy	Community conservancy	Wet Season	N/A	N/A	High Livestock		CW5	SO		0.496	50	68280	344.1532258	4	9764	7.874193548	0.2471
NAB_087	0.549248	36.923175	25-May-23	11:00	12:30	N/A	Sub-Adult	N/A	Naibung'a conservancy	Community conservancy	Wet Season	N/A	N/A	High Livestock		CW5.17	SO		0.519	50	43670	210.3564547	4	7947	6.124855491	0.2471
NAB_088	0.549437	36.924798	25-May-23	11:30	11:35	N/A	Adult	N/A	Naibung'a conservancy	Community conservancy	Wet Season	N/A	N/A	High Livestock		CW6	SO		0.508	90	39680	351.496063	4	6549	5.156692913	0.2404
NAB_089	0.549556	36.925214	25-May-23	11:30	12:45	N/A	Adult	N/A	Naibung'a conservancy	Community conservancy	Wet Season	N/A	N/A	High Livestock		CW7	SO		0.491	50	193100	983.197556	4	8336	6.791038697	0.2404
NAB_090	0.549441	36.925159	25-May-23	12:00	12:45	Female	Juvenile	N/A	Naibung'a conservancy	Community conservancy	Wet Season	N/A	N/A	High Livestock		CW8.23	SO		0.489	50	59190	302.607362	4	4226	3.456850716	0.2404
NAB_091	0.549441	36.925159	25-May-23	12:00	12:45	Female	Adult	N/A	Naibung'a conservancy	Community conservancy	Wet Season	N/A	N/A	High Livestock		CW8	SO	Semi-solid	0.516	50	159400	772.2868217	4	3310	2.565891473	0.2404
NAB_092	0.549441	36.925159	25-May-23	12:00	13:00	N/A	Adult	N/A	Naibung'a conservancy	Community conservancy	Wet Season	N/A	N/A	High Livestock		CW9	SO		0.503	50	254700	1265.904573	4	9411	7.48389662	0.2404
NAB_093	0.549705	36.92523	25-May-23	12:01	13:05	N/A	Adult	N/A	Naibung'a conservancy	Community conservancy	Wet Season	N/A	N/A	High Livestock		CW10	SO		0.498	50	86420	433.8353414	4	10430	8.37751004	0.2404
NAB_094	0.54991	36.925232	25-May-23	11:30	13:10	Female	Adult	N/A	Naibung'a conservancy	Community conservancy	Wet Season	N/A	N/A	High Livestock		CW10.17	SO		0.503	50	66490	330.4671968	4	4484	3.565805169	0.2404
NAB_095	0.550163	36.926753	25-May-23	12:30	13:20	Female	Sub-Adult	N/A	Naibung'a conservancy	Community conservancy	Wet Season	N/A	N/A	High Livestock		CW11.18	SO		0.498	50	105300	528.6144578	4	7085	5.690763052	0.2222
NAB_096	0.550163	36.926753	25-May-23	12:30	13:25	N/A	Adult	N/A	Naibung'a conservancy	Community conservancy	Wet Season	N/A	N/A	High Livestock		CW11	SO		0.511	50	72050	352.4951076	4	6390	5.001956947	0.2222
NAB_097	0.549971	36.926798	25-May-23	12:30	13:30	Male	Sub-Adult	N/A	Naibung'a conservancy	Community conservancy	Wet Season	N/A	N/A	High Livestock		CW12.16	SO		0.518	50	40750	196.6698842	4	5097	3.935907336	0.225
NAB_098	0.549877	36.92688	25-May-23	12:30	13:40	Female	Sub-Adult	N/A	Naibung'a conservancy	Community conservancy	Wet Season	N/A	N/A	High Livestock		CW13.17	SO		0.502	50	135200	673.3067729	4	6603	5.261354582	0.225
NAB_099	0.549983	36.926951	25-May-23	12:30	13:40	Female	Juvenile	N/A	Naibung'a conservancy	Community conservancy	Wet Season	N/A	N/A	High Livestock		CW13.20	SO		0.49	50	51230	261.377551	4	4687	3.826122449	0.225
NAB_100	0.550092	36.927119	25-May-23	13:00	13:40	Female	Adult	N/A	Naibung'a conservancy	Community conservancy	Wet Season	N/A	N/A	High Livestock		CW14	SO		0.496	50	64180	323.4879032	4	12700	10.24193548	0.2222
NAB_101	0.550175	36.926932	25-May-23	12:00	13:50	N/A	Juvenile	N/A	Naibung'a conservancy	Community conservancy	Wet Season	N/A	N/A	High Livestock		CW15.20	SO		0.505	50	62080	307.3267327	4	3593	2.845940594	0.2222
NAB_102	0.550248	36.926948	25-May-23	12:10	13:50	Female	Sub-Adult	N/A	Naibung'a conservancy	Community conservancy	Wet Season	N/A	N/A	High Livestock		CW15.17	SO		0.497	50	139600	702.2132797	4	4601	3.703018109	0.2222
NAB_103	0.550181	36.92721	25-May-23	13:00	13:50	Female	Adult	N/A	Naibung'a conservancy	Community conservancy	Wet Season	N/A	N/A	High Livestock		CW16	SO		0.509	50	78620	386.1493124	4	5196	4.083300589	0.2222
NAB_104	0.550182	36.927748	25-May-23	13:00	14:05	Female	Sub-Adult	N/A	Naibung'a conservancy	Community conservancy	Wet Season	N/A	N/A	High Livestock		CW16.16	SO		0.498	50	73240	367.6706827	4	7160	5.751004016	0.2222
NAB_105	0.550363	36.92783	25-May-23	12:30	14:10	Female	Juvenile	N/A	Naibung'a conservancy	Community conservancy	Wet Season	N/A	N/A	High Livestock		CW17.20	SO		0.513	50	51600	251.4619883	4	7264	5.663937622	0.2222
NAB_106	0.550129	36.928047	25-May-23	12:00	14:10	Female	Adult	N/A	Naibung'a conservancy	Community conservancy	Wet Season	N/A	N/A	High Livestock		CW18	SO		0.502	50	201700	1004.482072	4	12760	10.16733068	0.2222
NAB_107	0.550512	36.928371	25-May-23	13:30	14:20	Female	Adult	N/A	Naibung'a conservancy	Community conservancy	Wet Season	N/A	N/A	High Livestock		CW19	SO		0.506	50	210500	1040.019763	4	8861	7.004743083	0.2222
NAB_108	0.550436	36.928674	25-May-23	13:20	14:20	Female	Juvenile	N/A	Naibung'a conservancy	Community conservancy	Wet Season	N/A	N/A	High Livestock		CW19.22	SO		0.509	50	6232	30.60903733	4	6115	4.805500982	0.2222
NAB_109	0.550913	36.928522	25-May-23	13:40	14:25	N/A	Sub-Adult	N/A	Naibung'a conservancy	Community conservancy	Wet Season	N/A	N/A	High Livestock		CW20.18	SO		0.52	50	43880	210.9615385	4	5146	3.958461538	0.2222
MPL_161	0.300339	36.894776	26-May-23	06:00	08:50	Male	Juvenile	N/A	Mpala Ranch	Private ranch	Wet Season	N/A		No Livestock		CY1.20	SO		0.494	50	14020	70.951417	4	3186	2.579757085	0.1945
MPL_162	0.299944	36.894801	26-May-23	06:00	08:50	Female	Adult	N/A	Mpala Ranch	Private ranch	Wet Season	N/A		No Livestock		CY1	SO		0.501	50	18040	90.01996008	4	7356	5.873053892	0.2037
MPL_163	0.299949	36.894804	26-May-23	06:00	08:52	Female	Adult	N/A	Mpala Ranch	Private ranch	Wet Season	N/A		No Livestock		CY2	SO		0.484	50	37970	196.1260331	4	6623	5.473553719	0.1945
MPL_164	0.299915	36.894805	26-May-23	06:00	08:55	Male	Juvenile	N/A	Mpala Ranch	Private ranch	Wet Season	N/A		No Livestock		CY2.23	SO		0.501	50	22260	111.0778443	4	4259	3.400399202	0.2037
MPL_165	0.299819	36.89486	26-May-23	06:00	08:55	N/A	Adult	N/A	Mpala Ranch	Private ranch	Wet Season	N/A		No Livestock		CY3	SO		0.484	50	54430	281.1466942	4	13050	10.78512397	0.2037
MPL_166	0.299872	36.895213	26-May-23	06:00	09:00	N/A	Sub-Adult	N/A	Mpala Ranch	Private ranch	Wet Season	N/A		No Livestock		CY3.16	SO		0.501	50	67580	337.2255489	4	4716	3.765269461	0.2037
MPL_167	0.300458	36.895081	26-May-23	06:00	09:00	Female	Adult	N/A	Mpala Ranch	Private ranch	Wet Season	N/A		No Livestock		CY4	SO		0.517	50	18210	88.05609284	4	7491	5.795744681	0.1945
MPL_168	0.301195	36.894673	26-May-23	06:00	09:00	N/A	Juvenile	N/A	Mpala Ranch	Private ranch	Wet Season	N/A		No Livestock		CY5.22	SO		0.507	50	21070	103.8954635	4	8682	6.849704142	0.1945
MPL_169	0.313501	36.893721	26-May-23	06:00	09:00	Female	Adult	N/A	Mpala Ranch	Private ranch	Wet Season	N/A		No Livestock		CY6	SO		0.49	50	25290	129.0306122	4	6458	5.271836735	0.2191
MPL_170	0.313501	36.893721	26-May-23	06:00	09:00	Female	Juvenile	N/A	Mpala Ranch	Private ranch	Wet Season	N/A		No Livestock		CY6.22	SO		0.498	50	15950	80.07028112	4	6558	5.26746988	0.2191
MPL_171	0.361282	36.8935	26-May-23	10:12	10:15	Female	Adult	2.5	Mpala Ranch	Private ranch	Wet Season	No	8	No Livestock		CY7	SO		0.508	50	44810	220.5216535	4	4792	3.773228346	0.2128
MPL_172	0.361282	36.893501	26-May-23	10:12	10:15	N/A	Sub-Adult	2.5	Mpala Ranch	Private ranch	Wet Season	No	8	No Livestock		CY7.17	SO		0.503	50	46130	229.2743539	4	4752	3.778926441	0.2128
MPL_173	0.384278	36.861148	26-May-23	10:50	11:01	Female	Adult	2.5	Mpala Ranch	Private ranch	Wet Season	N/A	3	No Livestock		CY8	SO		0.491	50	15700	79.9389002	4	7727	6.29490835	0.224
MPL_174	0.390209	36.847415	26-May-23	11:00	11:30	Male	Juvenile	N/A	Mpala Ranch	Private ranch	Wet Season	N/A	15	No Livestock		CY9.23	SO		0.499	50	36890	184.8196393	4	8592	6.887374749	0.2358
MPL_175	0.39037	36.847658	26-May-23	11:00	11:30	Female	Sub-Adult	N/A	Mpala Ranch	Private ranch	Wet Season	N/A	15	No Livestock		CY9.17	SO		0.516	50	22900	110.9496124	4	4897	3.796124031	0.2358
MPL_176	0.390533	36.847734	26-May-23	11:30	11:45	Male	Sub-Adult	3	Mpala Ranch	Private ranch	Wet Season	No	15	No Livestock		CY10.16	SO		0.499	50	20900	104.7094188	4	4456	3.571943888	0.2358
MPL_177	0.390533	36.847734	26-May-23	11:30	11:45	Male	Sub-Adult	3	Mpala Ranch	Private ranch	Wet Season	No	15	No Livestock		CY11.16	SO		0.509	50	16650	81.77799607	4	3549	2.788998035	0.2358
MPL_178	0.390877	36.847337	26-May-23	11:30	11:50	Female	Adult	3	Mpala Ranch	Private ranch	Wet Season	N/A	15	No Livestock		CY11	SO		0.515	50	9201	44.66504854	4	5339	4.146796117	0.2358
MPL_179	0.39105	36.847348	26-May-23	11:20	12:00	Female	Adult	3	Mpala Ranch	Private ranch	Wet Season	N/A	15	No Livestock		CY12	SO		0.497	50	34200	172.0321932	4	7749	6.236619718	0.2358
MPL_180	0.395736	36.843745	26-May-23	10:00	12:10	Female	Sub-Adult	N/A	Mpala Ranch	Private ranch	Wet Season	N/A	30	No Livestock		CY13.17	SO		0.494	50	52500	265.6882591	4	4416	3.575708502	0.2333
MPL_181	0.395736	36.843745	26-May-23	10:00	12:10	N/A	Sub-Adult	N/A	Mpala Ranch	Private ranch	Wet Season	N/A	30	No Livestock		CY14.18	SO		0.506	50	10440	51.58102767	4	3543	2.800790514	0.2333
MPL_182	0.388701	36.876124	26-May-23	09:00	13:10	Male	Adult	N/A	Mpala Ranch	Private ranch	Wet Season	N/A	1	No Livestock		CY15	SO		0.502	50	30390	151.3446215	4	8401	6.694023904	0.2409
MPL_183	0.319976	36.893147	26-May-23	12:00	13:50	N/A	Juvenile	N/A	Mpala Ranch	Private ranch	Wet Season	N/A	10	No Livestock		CY16.22	SO		0.499	50	20180	101.1022044	4	2651	2.1250501	0.2077
MPL_184	0.319976	36.893147	26-May-23	12:00	13:50	N/A	Sub-Adult	N/A	Mpala Ranch	Private ranch	Wet Season	N/A	10	No Livestock		CY16.17	SO		0.502	50	20420	101.6932271	4	6261	4.988844622	0.2077
MPL_185	0.31986	36.893002	26-May-23	13:58	14:00	N/A	Adult	N/A	Mpala Ranch	Private ranch	Wet Season	N/A	10	No Livestock		CY16	SO		0.513	50	65610	319.7368421	4	5490	4.280701754	0.2077
MPL_186	0.317257	36.897727	26-May-23	10:00	14:00	Female	Adult	N/A	Mpala Ranch	Private ranch	Wet Season	N/A	10	No Livestock		CY17	SO		0.494	50	54930	277.98583	4	5938	4.808097166	0.1884
MPL_187	0.321227	36.891881	26-May-23	14:10	14:20	Female	Adult	N/A	Mpala Ranch	Private ranch	Wet Season	N/A	10	No Livestock		CY18	SO		0.514	50	16290	79.23151751	4	9362	7.285603113	0.2153
MPL_188	0.321137	36.891898	26-May-23	14:10	14:22	Female	Adult	N/A	Mpala Ranch	Private ranch	Wet Season	N/A	10	No Livestock		CY19	SO		0.494	50	39540	200.1012146	4	3691	2.988663968	0.2153
MPL_189	0.321231	36.89202	26-May-23	14:10	14:25	Female	Adult	N/A	Mpala Ranch	Private ranch	Wet Season	N/A	10	No Livestock		CY20	SO		0.484	50	21690	112.035124	4	4356	3.6	0.2153
MPL_190	0.321231	36.89202	26-May-23	14:10	14:25	Female	Sub-Adult	N/A	Mpala Ranch	Private ranch	Wet Season	N/A	10	No Livestock		CY20.18	SO		0.497	50	57020	286.8209256	4	3713	2.98832998	0.2153
OLM_054	0.157622	36.611703	29-May-23	06:00	09:00	Male	Adult	N/A	Sosian-Kifuko	Agropastoral	Wet Season	N/A	2	Low Livestock		BZ1	SO		0.498	50	18280	91.76706827	4	6855	5.506024096	0.2388
OLM_055	0.157622	36.611703	29-May-23	06:00	09:00	Male	Adult	N/A	Sosian-Kifuko	Agropastoral	Wet Season	N/A	2	Low Livestock		BZ2	SO		0.516	50	45210	219.0406977	4	7842	6.079069767	0.2388
OLM_056	0.174995	36.586927	29-May-23	12:32	12:40	Male	Adult	N/A	Sosian-Kifuko	Agropastoral	Wet Season	N/A	5	Low Livestock		BZ3	SO		0.493	50	40230	204.0060852	4	8333	6.761054767	0.3268
OLM_057	0.176449	36.587944	29-May-23	12:40	12:45	Male	Adult	N/A	Sosian-Kifuko	Agropastoral	Wet Season	N/A	5	Low Livestock		BZ4	SO		0.518	50	63200	305.019305	4	8800	6.795366795	0.3311
OLM_058	0.176449	36.587944	29-May-23	12:40	12:45	Male	Adult	N/A	Sosian-Kifuko	Agropastoral	Wet Season	N/A	5	Low Livestock		BZ5	SO		0.502	50	28440	141.6334661	4	6877	5.479681275	0.3311
OLM_059	0.177049	36.587995	29-May-23	12:42	12:50	Male	Adult	2.5	Sosian-Kifuko	Agropastoral	Wet Season	N/A	5	Low Livestock		BZ6	SO		0.502	50	37520	186.8525896	4	5481	4.367330677	0.3311
OLM_060	0.182022	36.588303	02-Jun-23	10:00	11:15	Male	Adult	N/A	Sosian-Kifuko	Agropastoral	Wet Season	N/A	4	Low Livestock		BZ7	SO		0.509	50	19820	97.34774067	4	6212	4.88172888	0.295
OLM_061	0.181509	36.588397	02-Jun-23	09:00	11:20	Male	Adult	N/A	Sosian-Kifuko	Agropastoral	Wet Season	N/A	4	Low Livestock		BZ8	SO		0.509	50	27260	133.8899804	4	7225	5.677799607	0.295
OLM_062	0.181509	36.588641	02-Jun-23	10:50	11:25	Male	Adult	N/A	Sosian-Kifuko	Agropastoral	Wet Season	N/A	4	Low Livestock		BZ9	SO		0.486	50	32750	168.4670782	4	5175	4.259259259	0.295
OLM_064B	0.138616	36.631812	02-Jun-23	12:00	13:55	Male	Adult	N/A	Sosian-Kifuko	Agropastoral	Wet Season	N/A	6	Low Livestock		BZ11	SO		0.509	50	36380	178.6836935	4	6890	5.41453831	0.2243
OLM_064A	0.138616	36.631812		12:00	13:55		Sub-Adult	N/A	Sosian-Kifuko	Agropastoral	Wet Season			Low Livestock		BZ10.15			0.508	50	27340	134.5472441	4	5632	4.434645669	0.2243
OLM_065	0.138616	36.631812	02-Jun-23	12:00	13:55	Male	Adult	N/A	Sosian-Kifuko	Agropastoral	Wet Season	N/A	6	Low Livestock		BZ12	SO		0.515	50	16310	79.17475728	4	6550	5.087378641	0.2243
OLM_066	0.138616	36.631812	02-Jun-23	12:00	13:55	Male	Adult	N/A	Sosian-Kifuko	Agropastoral	Wet Season	N/A	6	Low Livestock		BZ13	SO		0.5	50	37640	188.2	4	12270	9.816	0.2243
OLM_067	0.138616	36.631812	02-Jun-23	12:00	13:55	Male	Adult	N/A	Sosian-Kifuko	Agropastoral	Wet Season	N/A	6	Low Livestock		BZ14	SO		0.488	50	13150	67.36680328	4	4598	3.768852459	0.2243
OLM_068	0.138646	36.631847	02-Jun-23	12:00	13:59	Male	Adult	N/A	Sosian-Kifuko	Agropastoral	Wet Season	N/A	6	Low Livestock		BZ15	SO		0.492	50	41690	211.8394309	4	7035	5.719512195	0.2243
OLM_069	0.413174	36.747446	07-Jun-23	07:00	10:00	Female	Adult	N/A	Sosian-Kifuko	Agropastoral	Wet Season	N/A	N/A	Low Livestock		BZ16	SO		0.497	50	62920	316.498994	4	7454	5.999195171	0.2111
OLM_070	0.413174	36.747446	07-Jun-23	07:00	10:00	N/A	Sub-Adult	N/A	Sosian-Kifuko	Agropastoral	Wet Season	N/A	N/A	Low Livestock		BZ16.17	SO		0.491	50	54540	277.6985743	4	10920	8.896130346	0.2111
OLM_072	0.413174	36.747446	07-Jun-23	06:00	10:30	N/A	Adult	N/A	Sosian-Kifuko	Agropastoral	Wet Season	N/A	N/A	Low Livestock		BZ18	SO		0.511	50	20130	98.48336595	4	9796	7.668101761	0.2111
OLM_073	0.413174	36.747446	07-Jun-23	09:00	10:40	Female	Adult	N/A	Sosian-Kifuko	Agropastoral	Wet Season	N/A	N/A	Low Livestock		BZ19	SO		0.503	50	59820	297.3161034	4	5064	4.027037773	0.2111
OLM_074	0.408444	36.750244	07-Jun-23	10:50	11:07	Female	Adult	3	Sosian-Kifuko	Agropastoral	Wet Season	No	5	Low Livestock		BZ20	SO		0.486	50	90760	466.872428	4	7857	6.466666667	0.2241
OLM_075	0.408444	36.750244	07-Jun-23	11:30	11:35	Female	Adult	N/A	Sosian-Kifuko	Agropastoral	Wet Season	N/A	15	Low Livestock		BZ21	SO		0.506	50	14340	70.84980237	4	4862	3.843478261	0.2241
OLM_076	0.408444	36.750244	07-Jun-23	11:30	11:35	Female	Adult	N/A	Sosian-Kifuko	Agropastoral	Wet Season	N/A	15	Low Livestock		BZ21	SO		0.509	50	32990	162.0333988	4	5077	3.98978389	0.2241
OLM_077	0.408444	36.750244	07-Jun-23	11:30	11:45	Female	Sub-Adult	N/A	Sosian-Kifuko	Agropastoral	Wet Season	N/A	15	Low Livestock		BZ21.16	SO		0.511	50	24480	119.7651663	4	5182	4.056360078	0.2241
OLM_078	0.408444	36.750244	07-Jun-23	11:00	11:50	Female	Sub-Adult	N/A	Sosian-Kifuko	Agropastoral	Wet Season	N/A	15	Low Livestock		BZ22.17	SO		0.511	50	21930	107.2896282	4	4041	3.163209393	0.2241
OLM_079	0.419203	36.751699	07-Jun-23	12:22	12:30	Female	Sub-Adult	3	Sosian-Kifuko	Agropastoral	Wet Season	Yes	15	Low Livestock		BZ23.15	SO		0.505	50	11400	56.43564356	4	4693	3.717227723	0.2118
OLM_080	0.419203	36.751699	07-Jun-23	12:22	12:31	Female	Adult	3	Sosian-Kifuko	Agropastoral	Wet Season	Yes	15	Low Livestock		BZ24	SO		0.519	50	21380	102.9865125	4	3887	2.995761079	0.2118
OLM_081	0.419203	36.751699	07-Jun-23	12:22	12:35	Female	Sub-Adult	3	Sosian-Kifuko	Agropastoral	Wet Season	Yes	15	Low Livestock		BZ25.17	SO		0.495	50	33190	167.6262626	4	4562	3.686464646	0.2118
OLM_083	0.419203	36.751699	07-Jun-23	12:35	12:40	Female	Juvenile	3	Sosian-Kifuko	Agropastoral	Wet Season	N/A	15	Low Livestock		BZ25.23	SO		0.501	50	23600	117.7644711	4	4142	3.306986028	0.2118
